# Supplementary material for: Transcriptional Network of p63 in Human Keratinocytes
Source: PLoS One. 2009 Mar 25;4(3):e5008. doi: 10.1371/journal.pone.0005008 (PMC2672041; doi:10.1371/journal.pone.0005008)
Supplement: Table S1 — Extended list of p63 targets: 1259 gene id and genomic coordinates. The back rows are genes coming from the CpG island array, while the blue ones are from the promoter array. The genes in common between the two platforms are in red. The annotation in the ChIP column is the same as in Table I. s are data from [1]. The letters in the column other sip63 experiments are the same as in Table I. The other worksheet lists the genomic coordinates of the positive clones from both CpG and promoter arrays. They can be uploaded on the UCSC genome browser (human, March 2006 assembly) 1. Birkaya B, Ortt K, Sinha S (2007) Novel in vivo targets of DeltaNp63 in keratinocytes identified by a modified chromatin immunoprecipitation approach. BMC Mol Biol 8: 43 (0.24 MB XLS) [file pone.0005008.s004.xls]

## Sheet: geneID
Gene Symbol	Gene ID	Gene name	in chIP yang	in sip63 experiments
ABCB10	23456	ATP-BINDING CASSETTE, SUB-FAMILY B (MDR/TAP), MEMBER 10
ABCF1	23	ATP-BINDING CASSETTE, SUB-FAMILY F (GCN20), MEMBER 1
ABCG2	9429	ATP-BINDING CASSETTE, SUB-FAMILY G (WHITE), MEMBER 2	x
ACLY	47	ATP citrate lyase
ACOX1	51	Acyl-Coenzyme A oxidase 1, palmitoyl
ACP2	53	ACID PHOSPHATASE 2, LYSOSOMAL
ACRBP	84519	Acrosin binding protein
ACRC	93953	Acidic repeat containing
ACTL6A	86	ACTIN-LIKE 6A
ACTR1A	10121	ARP1 actin-related protein 1 homolog A, centractin alpha (yeast)
ADAM2	2515	ADAM METALLOPEPTIDASE DOMAIN 2 (FERTILIN BETA)
ADAM8	101	ADAM metallopeptidase domain 8		down in a
ADCY3	109	HYPOTHETICAL PROTEIN MGC11266
ADCY8	114	Adenylate cyclase 8 (brain)
ADD2	119	ADDUCIN 2 (BETA)
ADORA3	140	Adenosine A3 receptor
ADRA2A	150	Adrenergic, alpha-2A-, receptor
ADRBK2	157	Adrenergic, beta, receptor kinase 2
AFF2	2334	AF4/FMR2 FAMILY, MEMBER 2
AFF3	3899	AF4/FMR2 FAMILY, MEMBER 3	x
AGBL3	340351	HYPOTHETICAL PROTEIN FLJ12983
AGMAT	79814	Agmatine ureohydrolase (agmatinase)
AHI1	54806	Abelson helper integration site 1	x
AKAP13	84122	A kinase (PRKA) anchor protein 13
AKT1S1	84335	AKT1 SUBSTRATE 1 (PROLINE-RICH)
ALDH16A1	126133	ALDEHYDE DEHYDROGENASE 16 FAMILY, MEMBER A1
ALG5	29880	ASPARAGINE-LINKED GLYCOSYLATION 5 HOMOLOG (YEAST, DOLICHYL-PHOSPHATE BETA-GLUCOSYLTRANSFERASE)	x	down in b
ALPI	248	Alkaline phosphatase, intestinal
ALX4	60529	ARISTALESS-LIKE HOMEOBOX 4
AMD1	262	ADENOSYLMETHIONINE DECARBOXYLASE 1
AMDHD1	144193	AMIDOHYDROLASE DOMAIN CONTAINING 1
ANAPC4	29945	ANAPHASE PROMOTING COMPLEX SUBUNIT 4
ANAPC5	51433	Anaphase promoting complex subunit 5	x	down in f
ANK1	286	ANKYRIN 1, ERYTHROCYTIC		up in e
ANKRD10	55608	ANKYRIN REPEAT DOMAIN 10
ANKRD26	22852	Ankyrin repeat domain 26
ANKRD49	54851	Ankyrin repeat domain 49	x	down in f
ANKS1A	23294	ANKYRIN REPEAT AND STERILE ALPHA MOTIF DOMAIN CONTAINING 1A	x
ANKZF1	55139	Ankyrin repeat and zinc finger domain containing 1
ANP32A	8125	Acidic (leucine-rich) nuclear phosphoprotein 32 family, member A
ANXA1	301	Annexin A1
ANXA13	312	Annexin A13
ANXA5	308	Annexin A5
AP4S1	11154	ADAPTOR-RELATED PROTEIN COMPLEX 4, SIGMA 1 SUBUNIT		down in e
APOE	348	Apolipoprotein E
APOL6	80830	Apolipoprotein L, 6
APPBP1	8883	Amyloid beta precursor protein binding protein 1
ARAF	369	V-RAF MURINE SARCOMA 3611 VIRAL ONCOGENE HOMOLOG
ARCN1	372	Archain 1
ARHGAP6	395	RHO GTPASE ACTIVATING PROTEIN 6
ARHGEF10	9639	RHO GUANINE NUCLEOTIDE EXCHANGE FACTOR (GEF) 10
ARHGEF18	23370	RHO/RAC GUANINE NUCLEOTIDE EXCHANGE FACTOR (GEF) 18	x
ARIH2	10425	ARIADNE HOMOLOG 2 (DROSOPHILA)
ARL3	403	ADP-ribosylation factor-like 3
ARNTL2	56938	ARYL HYDROCARBON RECEPTOR NUCLEAR TRANSLOCATOR-LIKE 2	x	down in c
ARPC1B	10095	Actin related protein 2/3 complex, subunit 1B, 41kDa		up in b
ARPC3	10094	Actin related protein 2/3 complex, subunit 3, 21kDa
ASB6	140459	Ankyrin repeat and SOCS box-containing 6
ASCC3	10973	ACTIVATING SIGNAL COINTEGRATOR 1 COMPLEX SUBUNIT 3	x
ASTN2	23245	ASTROTACTIN 2	x	up in e, up in a
ATCAY	85300	ATAXIA, CEREBELLAR, CAYMAN TYPE (CAYTAXIN)
ATG5	9474	ATG5 autophagy related 5 homolog (S. cerevisiae)
ATG7	10533	ATG7 AUTOPHAGY RELATED 7 HOMOLOG (S. CEREVISIAE)	x
ATG9A	79065	ATG9 autophagy related 9 homolog A (S. cerevisiae)
ATP5F1	515	ATP SYNTHASE, H+ TRANSPORTING, MITOCHONDRIAL F0 COMPLEX, SUBUNIT B1	x
ATP6AP2	10159	ATPASE, H+ TRANSPORTING, LYSOSOMAL ACCESSORY PROTEIN 2
ATP6V1G1	9550	ATPASE, H+ TRANSPORTING, LYSOSOMAL 13KDA, V1 SUBUNIT G1
ATPBD1C	51184	ATP binding domain 1 family, member C
ATPIF1	93974	ATPase inhibitory factor 1
ATRN	8455	Attractin		down in c
ATXN7L1	57485	ATAXIN 7-LIKE 4	x
AVEN	57099	Apoptosis, caspase activation inhibitor	x
AXL	558	AXL RECEPTOR TYROSINE KINASE	x	up in f
BACE1	23621	BETA-SITE APP-CLEAVING ENZYME 2
BAI2	576	BRAIN-SPECIFIC ANGIOGENESIS INHIBITOR 2
BAK1	578	BCL2-antagonist/killer 1
BAP1	8314	BRCA1 associated protein-1 (ubiquitin carboxy-terminal hydrolase)
BAZ1A	11177	BROMODOMAIN ADJACENT TO ZINC FINGER DOMAIN, 1A	x
BCAT2	587	BRANCHED CHAIN AMINOTRANSFERASE 2, MITOCHONDRIAL
BCKDHA	593	BRANCHED CHAIN KETO ACID DEHYDROGENASE E1, ALPHA POLYPEPTIDE
BCL10	8915	B-cell CLL/lymphoma 10
BCL11A	53335	B-CELL CLL/LYMPHOMA 11A (ZINC FINGER PROTEIN)	x	down in f
BCL2L1	598	BCL2-LIKE 1	x	down in c
BCL2L10	10017	BCL2-like 10 (apoptosis facilitator)
BCL2L12	83596	BCL2-like 12 (proline rich)
BDNF	627	BRAIN-DERIVED NEUROTROPHIC FACTOR	x	up in f
BID	637	BH3 INTERACTING DOMAIN DEATH AGONIST
BIVM	54841	Basic, immunoglobulin-like variable motif containing
BLOC1S3	388552	BIOGENESIS OF LYSOSOME-RELATED ORGANELLES COMPLEX-1, SUBUNIT 3
BMP2	650	BONE MORPHOGENETIC PROTEIN 2		up in a
BMP4	652	BONE MORPHOGENETIC PROTEIN 4		up in e
BMS1L	9790	BMS1-LIKE, RIBOSOME ASSEMBLY PROTEIN (YEAST)
BOLA2	552900	BolA homolog 2 (E. coli)
BRSK1	84446	BR serine/threonine kinase 1
BTN3A1	11119	Butyrophilin, subfamily 3, member A1
BTNL9	153579	BUTYROPHILIN-LIKE 9
BXDC5	80135	Brix domain containing 5
BZW1	9689	BASIC LEUCINE ZIPPER AND W2 DOMAINS 1
C10orf11	83938	CHROMOSOME 10 OPEN READING FRAME 11	s
C10orf110	55853	Chromosome 10 open reading frame 110
C10orf114	399726	CHROMOSOME 10 OPEN READING FRAME 114
C10orf116	10974	Chromosome 10 open reading frame 116
C10orf88	80007	Chromosome 10 open reading frame 88
C11orf1	64776	CHROMOSOME 11 OPEN READING FRAME 1
C11orf46	120534	CHROMOSOME 11 OPEN READING FRAME 46
C11orf71	54494	HYPOTHETICAL PROTEIN FLJ20010
C11orf75	56935	Chromosome 11 open reading frame 75
C12orf10	60314	CHROMOSOME 12 OPEN READING FRAME 10
C12orf26	84190	CHROMOSOME 12 OPEN READING FRAME 26
C12orf32	83695	CHROMOSOME 12 OPEN READING FRAME 32
C12orf41	54934	Chromosome 12 open reading frame 41
C12orf60	144608	CHROMOSOME 12 OPEN READING FRAME 60
C13orf24	10464	CHROMOSOME 13 OPEN READING FRAME 24
C13orf35	400165	Chromosome 13 open reading frame 35
C14orf103	55102	CHROMOSOME 14 OPEN READING FRAME 103
C14orf129	51527	CHROMOSOME 14 OPEN READING FRAME 129
C14orf130	55148	Chromosome 14 open reading frame 130
C14orf142	84520	Chromosome 14 open reading frame 142
C14orf159	80017	Chromosome 14 open reading frame 159
C14orf166	51637	Chromosome 14 open reading frame 166
C14orf21	161424	CHROMOSOME 14 OPEN READING FRAME 21
C14orf25	319089	CHROMOSOME 14 OPEN READING FRAME 25
C14orf79	122616	Chromosome 14 open reading frame 79
C15orf21	283651	CHROMOSOME 15 OPEN READING FRAME 21
C15orf28	80035	Chromosome 15 open reading frame 28
C16orf35	8131	Chromosome 16 open reading frame 35		down in e
C16orf45	89927	CHROMOSOME 16 OPEN READING FRAME 45
C17orf75	64149	Chromosome 17 open reading frame 75
C17orf81	23587	Chromosome 17 open reading frame 81
C1orf112	55732	Chromosome 1 open reading frame 112
C1orf124	83932	CHROMOSOME 1 OPEN READING FRAME 124
C1orf140	400804	CHROMOSOME 1 OPEN READING FRAME 140
C1orf156	92342	Chromosome 1 open reading frame 156
C1orf182	128229	Chromosome 1 open reading frame 182
C1orf25	81627	Chromosome 1 open reading frame 25
C1orf26	54823	Chromosome 1 open reading frame 26
C1orf53	388722	CHROMOSOME 1 OPEN READING FRAME 53
C1orf75	55248	CHROMOSOME 1 OPEN READING FRAME 75
C1orf90	84734	Chromosome 1 open reading frame 90		up in e
C1orf91	56063	CHROMOSOME 1 OPEN READING FRAME 91		up in e
C1QL1	10882	Complement component 1, q subcomponent-like 1
C1QTNF8	390664	C1Q AND TUMOR NECROSIS FACTOR RELATED PROTEIN 8
C1RL	51279	Complement component 1, r subcomponent-like		up in a
C20orf29	55317	Chromosome 20 open reading frame 29
C20orf42	55612	CHROMOSOME 20 OPEN READING FRAME 42	x	down in c
C20orf85	128602	CHROMOSOME 20 OPEN READING FRAME 85
C21orf29	54084	CHROMOSOME 21 OPEN READING FRAME 29
C21orf57	54059	Chromosome 21 open reading frame 57
C21orf67	84536	Chromosome 21 open reading frame 67
C21orf70	85395	Chromosome 21 open reading frame 70
C22orf23	84645	CHROMOSOME 22 OPEN READING FRAME 23
C22orf29	79680	Chromosome 22 open reading frame 29
C3orf26	84319	CHROMOSOME 3 OPEN READING FRAME 26	x
C3orf71	646450	Chromosome 3 open reading frame 71provided by HGNC
C4orf22	255119	HYPOTHETICAL PROTEIN MGC35043
C4orf31	79625	Chromosome 4 open reading frame 31
C5AR1	728	Complement component 5a receptor 1
C5orf13	9315	CHROMOSOME 5 OPEN READING FRAME 13
C5orf21	83989	CHROMOSOME 5 OPEN READING FRAME 21
C6orf155	79940	CHROMOSOME 6 OPEN READING FRAME 155
C6orf159	134701	CHROMOSOME 6 OPEN READING FRAME 159
C7orf34	135927	CHROMOSOME 7 OPEN READING FRAME 34	x
C8orf37	157657	CHROMOSOME 8 OPEN READING FRAME 37
C8orf53	84294	CHROMOSOME 8 OPEN READING FRAME 53
C9orf32	28989	Chromosome 9 open reading frame 32
C9orf37	85026	Chromosome 9 open reading frame 37
C9orf40	55071	CHROMOSOME 9 OPEN READING FRAME 40
C9orf58	83543	Chromosome 9 open reading frame 58
C9orf86	55684	Chromosome 9 open reading frame 86
C9orf89	84270	CHROMOSOME 9 OPEN READING FRAME 89
C9orf97	158427	Chromosome 9 open reading frame 97		up in a
CA6	765	Carbonic anhydrase VI
CA8	767	CARBONIC ANHYDRASE VIII
CACNA1A	773	CALCIUM CHANNEL, VOLTAGE-DEPENDENT, P/Q TYPE, ALPHA 1A SUBUNIT		down in c
CALCR	799	CALCITONIN RECEPTOR
CAMTA1	23261	CALMODULIN BINDING TRANSCRIPTION ACTIVATOR 1	x	up in c
CAPN10	11132	Calpain 10
CASC1	55259	CANCER SUSCEPTIBILITY CANDIDATE 1
CATSPER2	117155	Cation channel, sperm associated 2
CBY1	25776	PKD2 INTERACTOR, GOLGI AND ENDOPLASMIC RETICULUM ASSOCIATED 1
CCBL2	56267	Cysteine conjugate-beta lyase 2	x	down in b
CCDC150	284992	Coiled-coil domain containing 150
CCDC18	343099	Coiled-coil domain containing 18
CCDC38	120935	COILED-COIL DOMAIN CONTAINING 38
CCDC52	152185	COILED-COIL DOMAIN CONTAINING 52		up in e
CCDC55	84081	COILED-COIL DOMAIN CONTAINING 55
CCDC59	29080	COILED-COIL DOMAIN CONTAINING 59
CCDC71	64925	COILED-COIL DOMAIN CONTAINING 71
CCDC82	79780	Coiled-coil domain containing 82
CCM2	83605	Cerebral cavernous malformation 2	x
CCNG1	900	Cyclin G1
CCNJ	54619	Cyclin J
CCNT1	904	Cyclin T1
CCR2	1231	Chemokine (C-C motif) receptor 2
CCRN4L	25819	CCR4 CARBON CATABOLITE REPRESSION 4-LIKE (S. CEREVISIAE)
CCT3	7203	Chaperonin containing TCP1, subunit 3 (gamma)
CCT4	10575	Chaperonin containing TCP1, subunit 4 (delta)
CD164	8763	CD164 molecule, sialomucin
CD177	57126	CD177 molecule	x
CD28	940	CD28 molecule
CD320	51293	CD320 molecule
CDC73	79577	CELL DIVISION CYCLE 73, PAF1/RNA POLYMERASE II COMPLEX COMPONENT, HOMOLOG (S. CEREVISIAE)
CDCA2	157313	CELL DIVISION CYCLE ASSOCIATED 2
CDH12	1010	CADHERIN 12, TYPE 2 (N-CADHERIN 2)	x
CDH13	1012	CADHERIN 13, H-CADHERIN (HEART)	x	up in c
CDH18	1016	CADHERIN 18, TYPE 2
CDH3	1001	Cadherin 3, type 1, P-cadherin (placental)	x	down in b
CDIPT	10423	CDP-DIACYLGLYCEROL--INOSITOL 3-PHOSPHATIDYLTRANSFERASE (PHOSPHATIDYLINOSITOL SYNTHASE)
CDK5R2	8941	CYCLIN-DEPENDENT KINASE 5, REGULATORY SUBUNIT 2 (P39)
CDKN2D	1032	Cyclin-dependent kinase inhibitor 2D (p19, inhibits CDK4)
CDKN3	1033	Cyclin-dependent kinase inhibitor 3 (CDK2-associated dual specificity phosphatase)		down in a
CDYL2	124359	CHROMODOMAIN PROTEIN, Y-LIKE 2
CEBPB	1051	CCAAT/ENHANCER BINDING PROTEIN (C/EBP), BETA
CECR1	51816	Cat eye syndrome chromosome region, candidate 1
CENPI	2491	FSH PRIMARY RESPONSE (LRPR1 HOMOLOG, RAT) 1
CENPL	91687	Centromere protein L
CENTA1	11033	Centaurin, alpha 1		down in c
CENTB5	116983	KIAA1716 PROTEIN
CENTG1	116986	Centaurin, gamma 1
CENTG2	116987	CENTAURIN, GAMMA 2	x	down in f
CEP290	80184	Centrosomal protein 290kDa
CEP57	9702	CENTROSOMAL PROTEIN 57KDA
CEP76	79959	Centrosomal protein 76kDa
CHAC1	79094	CHAC, CATION TRANSPORT REGULATOR-LIKE 1 (E. COLI)		down in a
CHAF1A	10036	CHROMATIN ASSEMBLY FACTOR 1, SUBUNIT A (P150)		down in c
CHCHD5	84269	COILED-COIL-HELIX-COILED-COIL-HELIX DOMAIN CONTAINING 5
CHD4	1108	Chromodomain helicase DNA binding protein 4	x
CHD9	80205	HYPOTHETICAL PROTEIN BC022889	x
CHGA	1113	Chromogranin A (parathyroid secretory protein 1)
CHN2	1124	CHIMERIN (CHIMAERIN) 2	x	up in a
CHRAC1	54108	Chromatin accessibility complex 1
CHRM2	1129	Cholinergic receptor, muscarinic 2
CHRM3	1131	CHOLINERGIC RECEPTOR, MUSCARINIC 3
CHRM5	1133	Cholinergic receptor, muscarinic 5	x
CHST2	9435	Carbohydrate (N-acetylglucosamine-6-O) sulfotransferase 2
CHST5	23563	Carbohydrate (N-acetylglucosamine 6-O) sulfotransferase 5
CIAPIN1	57019	Cytokine induced apoptosis inhibitor 1
CIB3	117286	Calcium and integrin binding family member 3
CITED2	10370	CBP/P300-INTERACTING TRANSACTIVATOR, WITH GLU/ASP-RICH CARBOXY-TERMINAL DOMAIN, 2		up in a, up in b
CKLF	51192	CHEMOKINE-LIKE FACTOR
CLCA3	9629	Chloride channel, calcium activated, family member 3		down in b
CLDN14	23562	Claudin 14
CLK1	1195	CDC-LIKE KINASE 1
CLN5	1203	Ceroid-lipofuscinosis, neuronal 5
CLOCK	9575	Clock homolog (mouse)
CLPB	81570	ClpB caseinolytic peptidase B homolog (E. coli)
CLTA	1211	Clathrin, light chain (Lca)	x
CMYA3	129446	CARDIOMYOPATHY ASSOCIATED 3
CNPY2	10330	Canopy 2 homolog (zebrafish)
CNR2	1269	Cannabinoid receptor 2 (macrophage)
CNTN4	152330	CONTACTIN 4	x
COL4A5	1287	Collagen, type IV, alpha 5 (Alport syndrome)	x	down in f
COL4A6	1288	Collagen, type IV, alpha 6	x	down in e
COL5A3	50509	COLLAGEN, TYPE V, ALPHA 3
COL9A1	1297	COLLAGEN, TYPE IX, ALPHA 1
COPZ2	51226	COATOMER PROTEIN COMPLEX, SUBUNIT ZETA 2
COQ9	57017	Coenzyme Q9 homolog (S. cerevisiae)
CPEB4	80315	CYTOPLASMIC POLYADENYLATION ELEMENT BINDING PROTEIN 4
CPNE1	8904	Copine I
CPNE1	8904	Copine I
CPVL	54504	CARBOXYPEPTIDASE, VITELLOGENIC-LIKE	x
CRABP1	1381	CELLULAR RETINOIC ACID BINDING PROTEIN 1	s
CRAMP1L	57585	CRM, CRAMPED-LIKE (DROSOPHILA)		up in e
CREB3L3	84699	CAMP responsive element binding protein 3-like 3
CRTC3	64784	CREB REGULATED TRANSCRIPTION COACTIVATOR 3
CSTL1	128817	Cystatin-like 1		down in e
CTNNA1	1495	CATENIN (CADHERIN-ASSOCIATED PROTEIN), ALPHA 1, 102KDA	x
CTNND2	1501	CATENIN (CADHERIN-ASSOCIATED PROTEIN), DELTA 2 (NEURAL PLAKOPHILIN-RELATED ARM-REPEAT PROTEIN)	x
CTNS	1497	Cystinosis, nephropathic		up in e
CTTNBP2	83992	CORTACTIN BINDING PROTEIN 2
CX3CL1	6376	CHEMOKINE (C-X3-C MOTIF) LIGAND 1
CXorf21	80231	Chromosome X open reading frame 21
CXorf26	51260	Chromosome X open reading frame 26
CYB5D2	124936	CYTOCHROME B5 DOMAIN CONTAINING 2
CYB5R4	51167	CYTOCHROME B5 REDUCTASE 4
CYP1B1	1545	CYTOCHROME P450, FAMILY 1, SUBFAMILY B, POLYPEPTIDE 1		down in c, up in d, up in a
CYP2C18	1562	Cytochrome P450, family 2, subfamily C, polypeptide 18
CYSLTR2	57105	Cysteinyl leukotriene receptor 2
DAB1	1600	DISABLED HOMOLOG 1 (DROSOPHILA)
DARS2	55157	Aspartyl-tRNA synthetase 2, mitochondrial
DBR1	51163	DEBRANCHING ENZYME HOMOLOG 1 (S. CEREVISIAE)
DCI	1632	Dodecenoyl-Coenzyme A delta isomerase (3,2 trans-enoyl-Coenzyme A isomerase)		up in e
DCTN6	10671	Dynactin 6
DDA1	79016	DET1 and DDB1 associated 1
DDX19B	11269	DEAD (Asp-Glu-Ala-As) box polypeptide 19B
DDX25	29118	DEAD (ASP-GLU-ALA-ASP) BOX POLYPEPTIDE 25
DDX31	64794	DEAD (Asp-Glu-Ala-Asp) box polypeptide 31	x
DEFB129	140881	Defensin, beta 129
DEPDC1	55635	DEP DOMAIN CONTAINING 1		down in a
DFFA	1676	DNA fragmentation factor, 45kDa, alpha polypeptide
DGCR14	8220	DiGeorge syndrome critical region gene 14		down in e
DGKA	1606	Diacylglycerol kinase, alpha 80kDa	x	down in f
DGKZ	8525	Diacylglycerol kinase, zeta 104kDa	x
DHRS1	115817	DEHYDROGENASE/REDUCTASE (SDR FAMILY) MEMBER 1
DHX32	55760	DEAH (Asp-Glu-Ala-His) box polypeptide 32		up in b
DIABLO	56616	Diablo homolog (Drosophila)
DIAPH2	1730	Diaphanous homolog 2 (Drosophila)
DIAPH3	81624	DIAPHANOUS HOMOLOG 3 (DROSOPHILA)
DIS3	22894	KIAA1008
DKFZP564O0523	84060	Hypothetical protein DKFZp564O0523
DKFZp566H0824	54744	Hypothetical protein DKFZp566H0824
DKFZp686O24166	374383	HYPOTHETICAL PROTEIN DKFZP686O24166
DLG7	9787	DISCS, LARGE HOMOLOG 7 (DROSOPHILA)		down in a
DLX1	1745	DISTAL-LESS HOMEOBOX 1
DMKN	93099	Dermokine
DNAJC12	56521	DnaJ (Hsp40) homolog, subfamily C, member 12
DNAJC8	22826	DnaJ (Hsp40) homolog, subfamily C, member 8	x
DNALI1	7802	Dynein, axonemal, light intermediate chain 1
DNM2	1785	Dynamin 2
DNM3	26052	DYNAMIN 3
DNTTIP1	116092	Deoxynucleotidyltransferase, terminal, interacting protein 1
DOK5	55816	DOCKING PROTEIN 5
DPH1	1801	DPH1 HOMOLOG (S. CEREVISIAE)
DPP8	54878	Dipeptidyl-peptidase 8
DPYSL2	1808	DIHYDROPYRIMIDINASE-LIKE 2
DRG2	1819	Developmentally regulated GTP binding protein 2
DSCAML1	57453	DOWN SYNDROME CELL ADHESION MOLECULE LIKE 1
DSCR1L2	11123	DOWN SYNDROME CRITICAL REGION GENE 1-LIKE 2
DST	667	DYSTONIN	x	down in c, down in f, down in a, down in b
DTNA	1837	DYSTROBREVIN, ALPHA
DULLARD	23399	Dullard homolog (Xenopus laevis)
DUSP10	11221	Dual specificity phosphatase 10
DUSP4	1846	DUAL SPECIFICITY PHOSPHATASE 4		up in d
DVL1	1855	Dishevelled, dsh homolog 1 (Drosophila)
E2F5	1875	E2F TRANSCRIPTION FACTOR 5, P130-BINDING		down in e
E4F1	1877	E4F transcription factor 1
EAPP	55837	E2F-associated phosphoprotein
EBPL	84650	EMOPAMIL BINDING PROTEIN-LIKE		down in b
ECSIT	51295	ECSIT homolog (Drosophila)
EDIL3	10085	EGF-like repeats and discoidin I-like domains 3
EEF1A2	1917	Eukaryotic translation elongation factor 1 alpha 2		up in e
EEF1D	1936	Eukaryotic translation elongation factor 1 delta (guanine nucleotide exchange protein)
EGLN3	112399	HYPOTHETICAL PROTEIN FLJ21620
EHMT1	79813	Euchromatic histone-lysine N-methyltransferase 1	x
EIF1AP1	280661	EUKARYOTIC TRANSLATION INITIATION FACTOR 1A PSEUDOGENE 1
EIF2B1	1967	Eukaryotic translation initiation factor 2B, subunit 1 alpha, 26kDa		down in c
EIF2B2	8892	Eukaryotic translation initiation factor 2B, subunit 2 beta, 39kDa	x
EIF3B	8662	Eukaryotic translation initiation factor 3, subunit B
EIF3FP	54053	Eukaryotic translation initiation factor 3, subunit F pseudogene
EIF3S2	8668	EUKARYOTIC TRANSLATION INITIATION FACTOR 3, SUBUNIT 2 BETA, 36KDA	x
EIF3S3	8667	EUKARYOTIC TRANSLATION INITIATION FACTOR 3, SUBUNIT 3 GAMMA, 40KDA
EIF4A3	9775	Eukaryotic translation initiation factor 4A, isoform 3
ELAVL3	1995	ELAV (embryonic lethal, abnormal vision, Drosophila)-like 3 (Hu antigen C)
ELMO1	9844	ENGULFMENT AND CELL MOTILITY 1	x
ELOF1	84337	ELONGATION FACTOR 1 HOMOLOG (S. CEREVISIAE)
ELSPBP1	64100	Epididymal sperm binding protein 1
EMX2OS	196047	EMPTY SPIRACLES HOMOLOG 2 (DROSOPHILA) OPPOSITE STRAND
ENO1	2023	Enolase 1, (alpha)
ENOPH1	58478	Enolase-phosphatase 1	x
ENSA	2029	Endosulfine alpha	x
ENTPD5	957	Ectonucleoside triphosphate diphosphohydrolase 5
EOMES	8320	EOMESODERMIN HOMOLOG (XENOPUS LAEVIS)
EPS15L2	55380	Epidermal growth factor receptor pathway substrate 15-like 2
ERAS	3266	ES CELL EXPRESSED RAS
ERBB4	2066	V-ERB-A ERYTHROBLASTIC LEUKEMIA VIRAL ONCOGENE HOMOLOG 4 (AVIAN)
ERC1	23085	RAB6 INTERACTING PROTEIN 2
ERCC1	2067	EXCISION REPAIR CROSS-COMPLEMENTING RODENT REPAIR DEFICIENCY, COMPLEMENTATION GROUP 1 (INCLUDES OVERLAPPING ANTISENSE SEQUENCE)		down in c
ERCC8	1161	Excision repair cross-complementing rodent repair deficiency, complementation group 8
ERLIN1	10613	SPFH DOMAIN FAMILY, MEMBER 1
ERO1L	30001	ERO1-like (S. cerevisiae)
ESD	2098	ESTERASE D/FORMYLGLUTATHIONE HYDROLASE
ETFA	2108	Electron-transfer-flavoprotein, alpha polypeptide (glutaric aciduria II)
ETHE1	23474	Ethylmalonic encephalopathy 1
EXOC8	149371	EXOCYST COMPLEX COMPONENT 8
EXOSC8	11340	EXOSOME COMPONENT 8
EXT1	2131	Exostoses (multiple) 1	x
EXTL3	2137	EXOSTOSES (MULTIPLE)-LIKE 3
F2R	2149	Coagulation factor II (thrombin) receptor
FAH	2184	Fumarylacetoacetate hydrolase (fumarylacetoacetase)
FAHD1	81889	Fumarylacetoacetate hydrolase domain containing 1
FAHD2A	51011	Fumarylacetoacetate hydrolase domain containing 2A
FAIM	55179	Fas apoptotic inhibitory molecule
FAM113A	64773	Family with sequence similarity 113, member A
FAM129C	199786	Family with sequence similarity 129, member C
FAM136A	84908	Family with sequence similarity 136, member A
FAM40B	57464	FAMILY WITH SEQUENCE SIMILARITY 40, MEMBER B
FAM46B	115572	FAMILY WITH SEQUENCE SIMILARITY 46, MEMBER B
FAM76B	143684	FAMILY WITH SEQUENCE SIMILARITY 76, MEMBER B
FAM86C	55199	Family with sequence similarity 86, member C
FANCD2	2177	FANCONI ANEMIA, COMPLEMENTATION GROUP D2
FANCE	2178	Fanconi anemia, complementation group E
FARS2	10667	Phenylalanyl-tRNA synthetase 2, mitochondrial	x
FASTKD5	60493	FAST kinase domains 5
FAT	2195	FAT TUMOR SUPPRESSOR HOMOLOG 1 (DROSOPHILA)		down in f
FBN1	2200	FIBRILLIN 1 (MARFAN SYNDROME)		up in e
FBXL14	144699	F-BOX AND LEUCINE-RICH REPEAT PROTEIN 14
FBXO18	84893	F-box protein, helicase, 18
FBXO33	254170	F-BOX PROTEIN 33
FBXW11	23291	F-BOX AND WD-40 DOMAIN PROTEIN 11		up in b
FBXW11P1	54099	F-box and WD repeat domain containing 11 pseudogene 1
FCGR2B	2213	FC FRAGMENT OF IGG, LOW AFFINITY IIA, RECEPTOR (CD32)
FDXR	2232	Ferredoxin reductase	x	down in f
FER1L4	80307	Fer-1-like 4 (C. elegans)
FGD6	55785	FYVE, RhoGEF and PH domain containing 6	x
FGF1	2246	Fibroblast growth factor 1 (acidic)	x
FGF21	26291	Fibroblast growth factor 21
FIBP	9158	FIBROBLAST GROWTH FACTOR (ACIDIC) INTRACELLULAR BINDING PROTEIN
FILIP1L	11259	DOWNREGULATED IN OVARIAN CANCER 1
FIS1	51024	Fission 1 (mitochondrial outer membrane) homolog (S. cerevisiae)
FKBP15	23307	KIAA0674
FKBPL	63943	FK506 binding protein like
FLJ10324	55698	HYPOTHETICAL PROTEIN FLJ10324
FLJ20294	55626	HYPOTHETICAL PROTEIN FLJ20294
FLJ20323	54468	HYPOTHETICAL PROTEIN FLJ20323
FLJ20366	55638	HYPOTHETICAL PROTEIN FLJ20366
FLJ22167	79583	Hypothetical protein FLJ22167
FLJ23834	222256	HYPOTHETICAL PROTEIN FLJ23834
FLJ23861	151050	HYPOTHETICAL PROTEIN FLJ23861
FLJ30375	440982	HYPOTHETICAL GENE SUPPORTED BY AK054937
FLJ30679	146512	HYPOTHETICAL PROTEIN FLJ30679
FLJ32065	201283	HYPOTHETICAL PROTEIN FLJ32065
FLJ32312	150962	HYPOTHETICAL PROTEIN FLJ32312	x
FLJ39303	400706	HYPOTHETICAL GENE SUPPORTED BY AK096622
FLJ41350	399806	HYPOTHETICAL PROTEIN LOC282992
FLJ43582	389649	FLJ43582 PROTEIN
FLJ43663	378805	HYPOTHETICAL PROTEIN FLJ43663
FLJ45455	388336	FLJ45455 PROTEIN
FLJ45530	400555	FLJ45530 PROTEIN
FLJ45974	401337	FLJ45974 PROTEIN	x
FLJ46320	440390	HYPOTHETICAL GENE SUPPORTED BY AK128193
FLJ90650	206338	LAEVERIN		down in e
FOXA1	3169	FORKHEAD BOX A1
FOXD2	2306	FORKHEAD BOX D2
FOXD4L2	286380	FOXD4-LIKE 2
FOXF2	2295	FORKHEAD BOX F2
FOXM1	2305	FORKHEAD BOX M1		down in a
FPRL1	2358	Formyl peptide receptor-like 1
FRAT1	10023	FREQUENTLY REARRANGED IN ADVANCED T-CELL LYMPHOMAS
FRG1	2483	FSHD region gene 1
FRMD5	84978	FERM DOMAIN CONTAINING 5
FRS3	10817	Fibroblast growth factor receptor substrate 3
FTHL17	53940	Ferritin, heavy polypeptide-like 17
FUCA1	2517	FUCOSIDASE, ALPHA-L- 1, TISSUE
FUT1	2523	Fucosyltransferase 1 (galactoside 2-alpha-L-fucosyltransferase, H blood group)
G3BP2	9908	RAS-GTPASE ACTIVATING PROTEIN SH3 DOMAIN-BINDING PROTEIN 2
GABARAPL3	23766	GABA(A) receptors associated protein like 3
GABRB3	2562	GAMMA-AMINOBUTYRIC ACID (GABA) A RECEPTOR, BETA 3
GAGE6	2578	G antigen 6
GALNT7	51809	UDP-N-ACETYL-ALPHA-D-GALACTOSAMINE:POLYPEPTIDE N-ACETYLGALACTOSAMINYLTRANSFERASE 7 (GALNAC-T7)	x	up in c, down in f
GALR2	8811	GALANIN RECEPTOR 2	x
GAP43	2596	GROWTH ASSOCIATED PROTEIN 43
GBE1	2632	Glucan (1,4-alpha-), branching enzyme 1 (glycogen branching enzyme, Andersen disease, glycogen storage disease type IV)
GBF1	8729	GOLGI-SPECIFIC BREFELDIN A RESISTANCE FACTOR 1
GDF1	2657	Growth differentiation factor 1
GHDC	84514	GH3 domain containing
GINS4	84296	GINS complex subunit 4 (Sld5 homolog)
GIP	2695	Gastric inhibitory polypeptide
GIYD2	79008	GIY-YIG domain containing 2
GJA3	2700	GAP JUNCTION PROTEIN, ALPHA 3, 46KDA (CONNEXIN 46)
GJB2	2706	GAP JUNCTION PROTEIN, BETA 2, 26KDA (CONNEXIN 26)		down in b
GJB5	2709	Gap junction protein, beta 5, 31.1kDa		down in c
GJC1	10052	Gap junction protein, gamma 1, 45kDa
GLB1L	79411	Galactosidase, beta 1-like
GLT25D1	79709	Glycosyltransferase 25 domain containing 1
GNG2	54331	GUANINE NUCLEOTIDE BINDING PROTEIN (G PROTEIN), GAMMA 2
GNGT1	2792	Guanine nucleotide binding protein (G protein), gamma transducing activity polypeptide 1
GNPDA1	10007	Glucosamine-6-phosphate deaminase 1	x
GPR32	2854	G protein-coupled receptor 32
GPR87	53836	G protein-coupled receptor 87	x
GPT	2875	GLUTAMIC-PYRUVATE TRANSAMINASE (ALANINE AMINOTRANSFERASE)		down in b
GPX1	2876	Glutathione peroxidase 1
GRIA2	2891	GLUTAMATE RECEPTOR, IONOTROPIC, AMPA 2
GRID2	2895	GLUTAMATE RECEPTOR, IONOTROPIC, DELTA 2	x
GRIK4	2900	GLUTAMATE RECEPTOR, IONOTROPIC, KAINATE 4	x
GRINL1A	81488	DKFZP586F1918 PROTEIN
GRIP1	23426	GLUTAMATE RECEPTOR INTERACTING PROTEIN 1		down in b
GSC	145258	GOOSECOID
GSDML	55876	Gasdermin-like
GSH2	170825	GS HOMEOBOX 2
GSTO1	9446	GLUTATHIONE S-TRANSFERASE OMEGA 1
GTF2A1	2957	GENERAL TRANSCRIPTION FACTOR IIA, 1, 19/37KDA
GTF2H3	2967	General transcription factor IIH, polypeptide 3, 34kDa		up in c
GTF2H4	2968	General transcription factor IIH, polypeptide 4, 52kDa
GTF3C4	9329	General transcription factor IIIC, polypeptide 4, 90kDa	x
GTSE1	51512	G-2 and S-phase expressed 1		down in a
HADHA	3030	HYDROXYACYL-COENZYME A DEHYDROGENASE/3-KETOACYL-COENZYME A THIOLASE/ENOYL-COENZYME A HYDRATASE (TRIFUNCTIONAL PROTEIN), ALPHA SUBUNIT		down in c
HADHB	3032	HYDROXYACYL-COENZYME A DEHYDROGENASE/3-KETOACYL-COENZYME A THIOLASE/ENOYL-COENZYME A HYDRATASE (TRIFUNCTIONAL PROTEIN), BETA SUBUNIT
HAGH	3029	Hydroxyacylglutathione hydrolase	x
HAMP	57817	Hepcidin antimicrobial peptide
HAND1	9421	HEART AND NEURAL CREST DERIVATIVES EXPRESSED 1
HAPLN2	60484	Hyaluronan and proteoglycan link protein 2	x
HAVCR1	26762	Hepatitis A virus cellular receptor 1	x	down in f
HBXIP	10542	HEPATITIS B VIRUS X INTERACTING PROTEIN
HCFC1R1	54985	HOST CELL FACTOR C1 REGULATOR 1 (XPO1 DEPENDENT)		up in a
HCG9	10255	HLA complex group 9		down in e
HCST	10870	HEMATOPOIETIC CELL SIGNAL TRANSDUCER
HDAC6	10013	HISTONE DEACETYLASE 6
HEATR5B	54497	KIAA1414 PROTEIN
HEG1	57493	HEG HOMOLOG 1 (ZEBRAFISH)
HEXB	3074	HEXOSAMINIDASE B (BETA POLYPEPTIDE)
HEXIM1	10614	HEXAMETHYLENE BIS-ACETAMIDE INDUCIBLE 1
HHEX	3087	HOMEOBOX, HEMATOPOIETICALLY EXPRESSED
HIG2	29923	Hypoxia-inducible protein 2
HISPPD2A	9677	Histidine acid phosphatase domain containing 2A
HIST1H2BI	8346	Histone cluster 1, H2bi	x	up in f, up in a
HIST1H3A	8350	HISTONE 1, H3A		up in a
HIST1H3G	8355	Histone cluster 1, H3g		up in a
HIST1H4G	8369	Histone cluster 1, H4g
HIST1H4H	8365	H4 HISTONE, FAMILY 2
HIST1H4I	8294	H4 HISTONE, FAMILY 2
HIST2H4A	8370	H4 HISTONE, FAMILY 2	x
HLA-B	3106	MAJOR HISTOCOMPATIBILITY COMPLEX, CLASS I, B
HLA-E	3133	Major histocompatibility complex, class I, E	x
HLA-F	3134	Major histocompatibility complex, class I, F
HLCS	3141	HOLOCARBOXYLASE SYNTHETASE (BIOTIN-(PROPRIONYL-COENZYME A-CARBOXYLASE (ATP-HYDROLYSING)) LIGASE)
HMGN4	10473	HIGH MOBILITY GROUP NUCLEOSOMAL BINDING DOMAIN 4
HMHA1	23526	HISTOCOMPATIBILITY (MINOR) HA-1
HNF4G	3174	HEPATOCYTE NUCLEAR FACTOR 4, GAMMA
HNRNPDP	8251	Heterogeneous nuclear ribonucleoprotein D (AU-rich element RNA binding protein 1, 37kDa) pseudogene
HNRPF	3185	Heterogeneous nuclear ribonucleoprotein F
HNRPUL1	11100	HETEROGENEOUS NUCLEAR RIBONUCLEOPROTEIN U-LIKE 1		down in a
HNT	50863	NEUROTRIMIN
HOOK3	84376	HOOK HOMOLOG 3 (DROSOPHILA)
HOXA5	3202	HOMEOBOX A5	x
HOXC4	3221	HOMEOBOX C4
HOXD13	3239	HOMEOBOX D13		down in e
HPD	3242	4-hydroxyphenylpyruvate dioxygenase
HPS6	79803	Hermansky-Pudlak syndrome 6
HRBL	3268	HIV-1 REV BINDING PROTEIN-LIKE
HSPA6	3310	Heat shock 70kDa protein 6 (HSP70B')
HSPBP1	23640	Hsp70-interacting protein
HSPC049	29062	HSPC049 PROTEIN
HSPC148	51503	HYPOTHETICAL PROTEIN HSPC148
HSPC152	51504	Hypothetical protein HSPC152		down in e
HSPC268	154791	HYPOTHETICAL PROTEIN HSPC268
HTR1D	3352	5-hydroxytryptamine (serotonin) receptor 1D
HYAL4	23553	Hyaluronoglucosaminidase 4
IARS	3376	ISOLEUCINE-TRNA SYNTHETASE
IBRDC2	255488	IBR DOMAIN CONTAINING 2	x
ICAM2	3384	Intercellular adhesion molecule 2
ID2	3398	INHIBITOR OF DNA BINDING 2, DOMINANT NEGATIVE HELIX-LOOP-HELIX PROTEIN		up in a
IDH1	3417	Isocitrate dehydrogenase 1 (NADP+), soluble
IDI2	91734	Isopentenyl-diphosphate delta isomerase 2		down in e
IER3	8870	Immediate early response 3
IER3IP1	51124	IMMEDIATE EARLY RESPONSE 3 INTERACTING PROTEIN 1
IFT140	9742	INTRAFLAGELLAR TRANSPORT 140 HOMOLOG (CHLAMYDOMONAS)	x
IGFL2	147920	INSULIN GROWTH FACTOR-LIKE FAMILY MEMBER 2
IGSF9	57549	Immunoglobulin superfamily, member 9	x	down in f
IK	3550	IK cytokine, down-regulator of HLA II	x
IKBKE	9641	INHIBITOR OF KAPPA LIGHT POLYPEPTIDE GENE ENHANCER IN B-CELLS, KINASE EPSILON
IL12A	3592	INTERLEUKIN 12A (NATURAL KILLER CELL STIMULATORY FACTOR 1, CYTOTOXIC LYMPHOCYTE MATURATION FACTOR 1, P35)
IL1RAPL2	26280	INTERLEUKIN 1 RECEPTOR ACCESSORY PROTEIN-LIKE 2
IL21R	50615	Interleukin 21 receptor		down in e, down in a
IL4R	3566	INTERLEUKIN 4 RECEPTOR	x
ILF2	3608	Interleukin enhancer binding factor 2, 45kDa
IMPA1	3612	Inositol(myo)-1(or 4)-monophosphatase 1
IMPA2	3613	INOSITOL(MYO)-1(OR 4)-MONOPHOSPHATASE 2
ING4	51147	Inhibitor of growth family, member 4
INPP4A	3631	INOSITOL POLYPHOSPHATE-4-PHOSPHATASE, TYPE I, 107KDA
INSIG2	51141	INSULIN INDUCED GENE 2
INSM1	3642	INSULINOMA-ASSOCIATED 1
IPPK	64768	INOSITOL 1,3,4,5,6-PENTAKISPHOSPHATE 2-KINASE
IQCA	79781	IQ MOTIF CONTAINING WITH AAA DOMAIN
IQSEC1	9922	IQ motif and Sec7 domain 1
IRF1	3659	INTERFERON REGULATORY FACTOR 1
IRF3	3661	Interferon regulatory factor 3
IRX6	79190	IROQUOIS HOMEOBOX PROTEIN 6
ISOC2	79763	ISOCHORISMATASE DOMAIN CONTAINING 2
ITFG1	81533	T-CELL IMMUNOMODULATORY PROTEIN
ITGAM	3684	Integrin, alpha M (complement component 3 receptor 3 subunit)
ITIH5	80760	Inter-alpha (globulin) inhibitor H5
JAG1	182	JAGGED 1 (ALAGILLE SYNDROME)	x	up in d, down in a
JAK1	3716	Janus kinase 1 (a protein tyrosine kinase)
JARID2	3720	Jumonji, AT rich interactive domain 2	x	down in b
JMJD1A	55818	JUMONJI DOMAIN CONTAINING 1A
JMJD2A	9682	Jumonji domain containing 2A	x
JMJD2D	55693	JUMONJI DOMAIN CONTAINING 2D
JPH2	57158	Junctophilin 2		up in e
JRKL	8690	Jerky homolog-like (mouse)
KBTBD6	89890	KELCH REPEAT AND BTB (POZ) DOMAIN CONTAINING 6
KCNAB1	7881	POTASSIUM VOLTAGE-GATED CHANNEL, SHAKER-RELATED SUBFAMILY, BETA MEMBER 1
KCNK1	3775	Potassium channel, subfamily K, member 1
KCNMA1	3778	POTASSIUM LARGE CONDUCTANCE CALCIUM-ACTIVATED CHANNEL, SUBFAMILY M, ALPHA MEMBER 1
KCTD3	51133	POTASSIUM CHANNEL TETRAMERISATION DOMAIN CONTAINING 3
KCTD9	54793	POTASSIUM CHANNEL TETRAMERISATION DOMAIN CONTAINING 9
KDELC1	79070	KDEL (Lys-Asp-Glu-Leu) containing 1
KEL	3792	KELL BLOOD GROUP, METALLOENDOPEPTIDASE	x
KIAA0133	9816	KIAA0133
KIAA0143	23167	KIAA0143 PROTEIN
KIAA0286	23306	KIAA0286 PROTEIN		down in c
KIAA0513	9764	KIAA0513		up in a
KIAA1191	57179	KIAA1191
KIAA1539	80256	KIAA1539 PROTEIN
KIAA1841	84542	KIAA1841 PROTEIN
KIF26B	339531	Kinesin family member 26B
KLC4	89953	KINESIN LIGHT CHAIN 4
KLHL14	57565	KELCH-LIKE 14 (DROSOPHILA)
KLK1	3816	Kallikrein 1
KLK15	55554	Kallikrein-related peptidase 15
KLK6	5653	Kallikrein-related peptidase 6		down in d (TA only)
KLRF1	51348	Killer cell lectin-like receptor subfamily F, member 1
KPTN	11133	Kaptin (actin binding protein)
KRI1	65095	KRI1 homolog (S. cerevisiae)		down in c
KRR1	11103	HIV-1 REV BINDING PROTEIN 2
KSR2	283455	KINASE SUPPRESSOR OF RAS 2
LACTB	114294	HYPOTHETICAL PROTEIN FLJ14902
LACTB2	51110	LACTAMASE, BETA 2
LARS	51520	Leucyl-tRNA synthetase		down in b
LAS1L	81887	LAS1-LIKE (S. CEREVISIAE)
LASS1	10715	LAG1 homolog, ceramide synthase 1
LEF1	55693	Lymphoid enhancer-binding factor 1	x
LAX1	54900	Lymphocyte transmembrane adaptor 1	x
LEMD3	23592	LEM DOMAIN CONTAINING 3
LEPR	3953	LEPTIN RECEPTOR
LGALS2	3957	Lectin, galactoside-binding, soluble, 2
LIFR	3977	Leukemia inhibitory factor receptor alpha	x	up in f
LMX1A	4009	LIM HOMEOBOX TRANSCRIPTION FACTOR 1, ALPHA	x
LMX1B	4010	LIM HOMEOBOX TRANSCRIPTION FACTOR 1, BETA	x
LOC153328	153328	SIMILAR TO CG4995 GENE PRODUCT
LOC153364	153364	SIMILAR TO METALLO-BETA-LACTAMASE SUPERFAMILY PROTEIN
LOC158381	158381	HYPOTHETICAL PROTEIN LOC158381
LOC162993	162993	HYPOTHETICAL PROTEIN LOC162993
LOC283682	283682	HYPOTHETICAL PROTEIN LOC283682
LOC284395	284395	HYPOTHETICAL PROTEIN LOC284395
LOC285547	285547	HYPOTHETICAL PROTEIN LOC285547
LOC339862	339862	HYPOTHETICAL PROTEIN LOC339862
LOC342865	342865	HYPOTHETICAL LOC342865
LOC344967	344967	Acyl-CoA thioesterase 7-like
LOC386597	386597	HYPOTHETICAL PROTEIN LOC386597
LOC389230	389230	HYPOTHETICAL LOC389230
LOC390729	390729	SIMILAR TO RIBOSOMAL PROTEIN L10
LOC399818	399818	SIMILAR TO CG9643-PA
LOC400604	400604	HYPOTHETICAL GENE SUPPORTED BY BC039664
LOC401398	401398	HYPOTHETICAL PROTEIN LOC401398
LOC440087	440087	HYPOTHETICAL GENE SUPPORTED BY AK092637
LOC440896	440896	HYPOTHETICAL GENE SUPPORTED BY BC032955
LOC440970	440970	SIMILAR TO MUF1 PROTEIN
LOC4951	4951	Parvalbumin
LOC619207	619207	SCAVENGER RECEPTOR PROTEIN FAMILY MEMBER
LOC63928	63928	HEPATOCELLULAR CARCINOMA ANTIGEN GENE 520
LOC641518	641518
LOC643194	643194
LOC643382	145358	ZINC FINGER PROTEIN 219
LOC643749	643749
LOC646522	646522
LOC646907	646907
LOC649159	649159	SIMILAR TO CG7467-PA, ISOFORM A
LOC728203	728203	HYPOTHETICAL LOC285435
LOC728360	728360	HYPOTHETICAL LOC389413
LOC730200	730200
LOC90113	90113	HYPOTHETICAL PROTEIN BC009862
LOC91893	91893	HYPOTHETICAL PROTEIN BC006136
LRFN3	79414	Leucine rich repeat and fibronectin type III domain containing 3
LRPPRC	10128	LEUCINE-RICH PPR-MOTIF CONTAINING
LRRC20	55222	Leucine rich repeat containing 20
LRRC32	2615	LEUCINE RICH REPEAT CONTAINING 32
LRRIQ2	79598	LEUCINE-RICH REPEATS AND IQ MOTIF CONTAINING 2
LSM12	124801	LSM12 HOMOLOG (S. CEREVISIAE)
LSM7	51690	LSM7 homolog, U6 small nuclear RNA associated (S. cerevisiae)
LTBP1	4052	LATENT TRANSFORMING GROWTH FACTOR BETA BINDING PROTEIN 1	x	down in f, down in a
LYN	4067	V-YES-1 YAMAGUCHI SARCOMA VIRAL RELATED ONCOGENE HOMOLOG	x	down in f
LYRM2	57226	HYPOTHETICAL PROTEIN DJ122O8.2
LYRM4	57128	LYR motif containing 4
LYRM5	144363	LYR motif containing 5
LZIC	84328	Leucine zipper and CTNNBIP1 domain containing
M6PRBP1	10226	MANNOSE-6-PHOSPHATE RECEPTOR BINDING PROTEIN 1
MALT1	10892	MUCOSA ASSOCIATED LYMPHOID TISSUE LYMPHOMA TRANSLOCATION GENE 1
MAMDC1	161357	MAM DOMAIN CONTAINING 1	x
MAMDC2	256691	MAM DOMAIN CONTAINING 2
MANSC1	54682	MANSC domain containing 1
MAP1D	254042	METHIONINE AMINOPEPTIDASE 1D
MAP2K1IP1	8649	MITOGEN-ACTIVATED PROTEIN KINASE KINASE 1 INTERACTING PROTEIN 1
MAP3K1	4214	MITOGEN-ACTIVATED PROTEIN KINASE KINASE KINASE 1
MAP3K13	9175	Mitogen-activated protein kinase kinase kinase 13
MAPBPIP	28956	MITOGEN-ACTIVATED PROTEIN-BINDING PROTEIN-INTERACTING PROTEIN
MAPRE3	22924	Microtubule-associated protein, RP/EB family, member 3
MBOAT5	10162	O-ACYLTRANSFERASE (MEMBRANE BOUND) DOMAIN CONTAINING 5
MBP	4155	MYELIN BASIC PROTEIN	x
MC5R	4161	MELANOCORTIN 5 RECEPTOR
MCCC2	64087	Methylcrotonoyl-Coenzyme A carboxylase 2 (beta)	x	down in c, down in f
MCHR2	84539	MELANIN-CONCENTRATING HORMONE RECEPTOR 2
MCM3AP	8888	Minichromosome maintenance complex component 3 associated protein
MDC1	9656	MEDIATOR OF DNA DAMAGE CHECKPOINT 1		down in a
MDGA1	266727	MAM DOMAIN CONTAINING GLYCOSYLPHOSPHATIDYLINOSITOL ANCHOR 1
MDN1	23195	MDN1, MIDASIN HOMOLOG (YEAST)
MED12L	116931	Mediator complex subunit 12-like	x
MEFV	4210	Mediterranean fever		down in a
MEIS1	4211	MEIS1, MYELOID ECOTROPIC VIRAL INTEGRATION SITE 1 HOMOLOG (MOUSE)	x
MEIS2	4212	MEIS1, MYELOID ECOTROPIC VIRAL INTEGRATION SITE 1 HOMOLOG 2 (MOUSE)	x
METTL4	64863	Methyltransferase like 4	x
MFAP1	4236	Microfibrillar-associated protein 1
MFSD11	79157	Major facilitator superfamily domain containing 11
MFSD3	113655	MAJOR FACILITATOR SUPERFAMILY DOMAIN CONTAINING 3		down in e
MGC10814	84757	Hypothetical protein MGC10814
MGC16121	84848	Hypothetical protein MGC16121
MGC35402	399669	HYPOTHETICAL PROTEIN MGC35402
MGC4093	80776	HYPOTHETICAL PROTEIN MGC4093
MGEA5	10724	MENINGIOMA EXPRESSED ANTIGEN 5 (HYALURONIDASE)
MIB2	142678	Mindbomb homolog 2 (Drosophila)
MLF1	4291	MYELOID LEUKEMIA FACTOR 1
MLH3	27030	HYPOTHETICAL PROTEIN S240II117
MLL5	55904	HYPOTHETICAL PROTEIN FLJ10078
MLLT6	4302	MYELOID/LYMPHOID OR MIXED-LINEAGE LEUKEMIA (TRITHORAX HOMOLOG, DROSOPHILA); TRANSLOCATED TO, 6
MMP11	4320	Matrix metallopeptidase 11 (stromelysin 3)		up in e
MMP23B	8510	Matrix metallopeptidase 23B
MOBP	4336	MYELIN-ASSOCIATED OLIGODENDROCYTE BASIC PROTEIN
MOCS1	4337	MOLYBDENUM COFACTOR SYNTHESIS 1
MON1A	84315	MON1 homolog A (yeast)
MOV10	4343	MOV10, MOLONEY LEUKEMIA VIRUS 10, HOMOLOG (MOUSE)	x	up in f
MPO	4353	Myeloperoxidase
MPP5	64398	MEMBRANE PROTEIN, PALMITOYLATED 5 (MAGUK P55 SUBFAMILY MEMBER 5)
MPST	4357	Mercaptopyruvate sulfurtransferase
MPZL2	10205	Myelin protein zero-like 2	x	down in c, down in b
MRE11A	4361	MRE11 meiotic recombination 11 homolog A (S. cerevisiae)	x
MRPL2	51069	MITOCHONDRIAL RIBOSOMAL PROTEIN L2
MRPL34	64981	Mitochondrial ribosomal protein L34
MRPL42	28977	MITOCHONDRIAL RIBOSOMAL PROTEIN L42	s
MRPL50	54534	Mitochondrial ribosomal protein L50
MRPS14	63931	MITOCHONDRIAL RIBOSOMAL PROTEIN S14
MRPS28	28957	MITOCHONDRIAL RIBOSOMAL PROTEIN S28	x
MRRF	92399	MITOCHONDRIAL RIBOSOME RECYCLING FACTOR
MS4A5	64232	Membrane-spanning 4-domains, subfamily A, member 5
MST1R	4486	Macrophage stimulating 1 receptor (c-met-related tyrosine kinase)		down in b
MSX2	4488	MSH HOMEOBOX HOMOLOG 2 (DROSOPHILA)
MTA2	9219	METASTASIS ASSOCIATED 1 FAMILY, MEMBER 2	x	down in c
MTX2	10651	METAXIN 2
MYNN	55892	Myoneurin
MYO1B	4430	Myosin IB	x
MYOCD	93649	MYOCARDIN		up in e
NASP	4678	NUCLEAR AUTOANTIGENIC SPERM PROTEIN (HISTONE-BINDING)	x
NBEA	26960	NEUROBEACHIN
NCBP1	4686	Nuclear cap binding protein subunit 1, 80kDa
NCOA7	135112	NUCLEAR RECEPTOR COACTIVATOR 7
NDC80	10403	NDC80 homolog, kinetochore complex component (S. cerevisiae)	x	down in a
NDEL1	81565	NudE nuclear distribution gene E homolog (A. nidulans)-like 1
NDUFA13	51079	NADH dehydrogenase (ubiquinone) 1 alpha subcomplex, 13
NDUFA2	4695	NADH dehydrogenase (ubiquinone) 1 alpha subcomplex, 2, 8kDa	x
NDUFA4L2	56901	NADH:UBIQUINONE OXIDOREDUCTASE MLRQ SUBUNIT HOMOLOG		down in b
NDUFA7	4701	NADH dehydrogenase (ubiquinone) 1 alpha subcomplex, 7, 14.5kDa
NDUFB7	4713	NADH dehydrogenase (ubiquinone) 1 beta subcomplex, 7, 18kDa
NEIL2	252969	HYPOTHETICAL PROTEIN MGC2832
NEK1	4750	NIMA (NEVER IN MITOSIS GENE A)-RELATED KINASE 1
NEU3	10825	Sialidase 3 (membrane sialidase)
NF2	4771	Neurofibromin 2 (bilateral acoustic neuroma)	x
NFATC4	4776	NUCLEAR FACTOR OF ACTIVATED T-CELLS, CYTOPLASMIC, CALCINEURIN-DEPENDENT 4
NFIB	4781	Nuclear factor I/B
NFIL3	4783	NUCLEAR FACTOR, INTERLEUKIN 3 REGULATED
NFYC	4802	Nuclear transcription factor Y, gamma	x
NHEDC1	150159	CG10806-LIKE
NHN1	124245	CONSERVED NUCLEAR PROTEIN NHN1
NIPSNAP1	8508	Nipsnap homolog 1 (C. elegans)
NKX2-8	26257	NK2 TRANSCRIPTION FACTOR RELATED, LOCUS 8 (DROSOPHILA)
NKX6-1	4825	NK6 TRANSCRIPTION FACTOR RELATED, LOCUS 1 (DROSOPHILA)
NMNAT1	64802	Nicotinamide nucleotide adenylyltransferase 1
NODAL	4838	Nodal homolog (mouse)
NOL1	4839	Nucleolar protein 1, 120kDa
NOL11	25926	Nucleolar protein 11
NOLA1	54433	NUCLEOLAR PROTEIN FAMILY A, MEMBER 1 (H/ACA SMALL NUCLEOLAR RNPS)
NOTCH1	4851	NOTCH HOMOLOG 1, TRANSLOCATION-ASSOCIATED (DROSOPHILA)		down in b
NPAS1	4861	NEURONAL PAS DOMAIN PROTEIN 1
NPM3	10360	NUCLEOPHOSMIN/NUCLEOPLASMIN, 3
NR1H3	10062	NUCLEAR RECEPTOR SUBFAMILY 1, GROUP H, MEMBER 3
NR4A2	4929	NUCLEAR RECEPTOR SUBFAMILY 4, GROUP A, MEMBER 2
NR6A1	2649	NUCLEAR RECEPTOR SUBFAMILY 6, GROUP A, MEMBER 1	x
NRIP2	83714	Nuclear receptor interacting protein 2
NRIP3	56675	Nuclear receptor interacting protein 3
NRN1	51299	NEURITIN 1
NRXN1	9378	NEUREXIN 1
NTN4	59277	NETRIN 4	x
NTRK2	4915	Neurotrophic tyrosine kinase, receptor, type 2		up in c
NTRK3	4916	NEUROTROPHIC TYROSINE KINASE, RECEPTOR, TYPE 3		up in c
NUDT17	200035	NUDIX (NUCLEOSIDE DIPHOSPHATE LINKED MOIETY X)-TYPE MOTIF 17
NUDT5	11164	NUDIX (NUCLEOSIDE DIPHOSPHATE LINKED MOIETY X)-TYPE MOTIF 5
NUP155	9631	Nucleoporin 155kDa
NUP214	8021	Nucleoporin 214kDa
NUPL2	11097	Nucleoporin like 2
NWD1	284434	NACHT and WD repeat domain containing 1
NXN	64359	Nucleoredoxin	x	down in b
NXPH4	11247	NEUREXOPHILIN 4
OASL	8638	2'-5'-oligoadenylate synthetase-like
OAZ2	4947	ORNITHINE DECARBOXYLASE ANTIZYME 2
OCIAD1	54940	OCIA DOMAIN CONTAINING 1
ODF2	4957	Outer dense fiber of sperm tails 2		down in b
OFCC1	266553	OROFACIAL CLEFT 1 CANDIDATE 1
OGT	8473	O-linked N-acetylglucosamine (GlcNAc) transferase (UDP-N-acetylglucosamine:polypeptide-N-acetylglucosaminyl transferase)
OPN1SW	611	Opsin 1 (cone pigments), short-wave-sensitive (color blindness, tritan)
OR1F1	4992	Olfactory receptor, family 1, subfamily F, member 1		up in c
OR3A2	4995	Olfactory receptor, family 3, subfamily A, member 2
OR7A5	26659	Olfactory receptor, family 7, subfamily A, member 5		up in e
OTUD4	54726	KIAA1046 PROTEIN
OTX1	5013	ORTHODENTICLE HOMOLOG 1 (DROSOPHILA)
OTX2	5015	ORTHODENTICLE HOMOLOG 2 (DROSOPHILA)
OXTR	5021	Oxytocin receptor
P2RX4	5025	PURINERGIC RECEPTOR P2X, LIGAND-GATED ION CHANNEL, 4
PACRG	135138	PARK2 co-regulated	x
PAGE5	90737	P antigen family, member 5 (prostate associated)
PAH	5053	PHENYLALANINE HYDROXYLASE
PAIP2B	400961	poly(A) binding protein interacting protein 2B
PAK6	56924	P21(CDKN1A)-activated kinase 6
PAPD5	64282	PAP ASSOCIATED DOMAIN CONTAINING 5
PARD6B	84612	PAR-6 PARTITIONING DEFECTIVE 6 HOMOLOG BETA (C. ELEGANS)	x	down in e
PARK2	5071	Parkinson disease (autosomal recessive, juvenile) 2, parkin	x
PARP2	10038	Poly (ADP-ribose) polymerase 2		down in b
PBOV1	59351	PROSTATE AND BREAST CANCER OVEREXPRESSED 1
PCAF	8850	P300/CBP-associated factor	x	down in f
PCDHGB3	56102	PROTOCADHERIN GAMMA SUBFAMILY B, 3
PCGF1	84759	POLYCOMB GROUP RING FINGER 1
PCID1	10480	DENDRITIC CELL PROTEIN
PCNA	5111	PROLIFERATING CELL NUCLEAR ANTIGEN
PCNXL2	80003	Pecanex-like 2 (Drosophila)
PDCD6IP	10015	PROGRAMMED CELL DEATH 6 INTERACTING PROTEIN		down in b
PDCL	5082	PHOSDUCIN-LIKE
PDE1C	5137	PHOSPHODIESTERASE 1C, CALMODULIN-DEPENDENT 70KDA	x
PDE3A	5139	PHOSPHODIESTERASE 3A, CGMP-INHIBITED
PDE4B	5142	PHOSPHODIESTERASE 4B, CAMP-SPECIFIC (PHOSPHODIESTERASE E4 DUNCE HOMOLOG, DROSOPHILA)	x	up in a
PDE4D	5144	PHOSPHODIESTERASE 4D, CAMP-SPECIFIC (PHOSPHODIESTERASE E3 DUNCE HOMOLOG, DROSOPHILA)	x
PDE4DIP	9659	PHOSPHODIESTERASE 4D INTERACTING PROTEIN (MYOMEGALIN)	x	up in a
PDGFRL	5157	Platelet-derived growth factor receptor-like
PDRG1	81572	P53 and DNA damage regulated 1
PEG3	5178	PATERNALLY EXPRESSED 3
PENK	5179	PROENKEPHALIN
PES1	23481	Pescadillo homolog 1, containing BRCT domain (zebrafish)
PEX1	5189	Peroxisome biogenesis factor 1
PEX13	5194	peroxisome biogenesis factor 13	x
PEX14	5195	Peroxisomal biogenesis factor 14	x
PGD	5226	PHOSPHOGLUCONATE DEHYDROGENASE
PGRMC1	10857	PROGESTERONE RECEPTOR MEMBRANE COMPONENT 1		down in c
PGRMC2	10424	Progesterone receptor membrane component 2	x	down in f
PHEX	5251	PHOSPHATE REGULATING ENDOPEPTIDASE HOMOLOG, X-LINKED (HYPOPHOSPHATEMIA, VITAMIN D RESISTANT RICKETS)
PHF6	84295	PHD FINGER PROTEIN 6
PHF7	51533	PHD finger protein 7		down in c
PHKG2	5261	Phosphorylase kinase, gamma 2 (testis)		up in a
PIH1D1	55011	HYPOTHETICAL PROTEIN FLJ20643
PIK3IP1	113791	Phosphoinositide-3-kinase interacting protein 1
PIK3R5	23533	Phosphoinositide-3-kinase, regulatory subunit 5, p101
PIP5K1A	8394	PHOSPHATIDYLINOSITOL-4-PHOSPHATE 5-KINASE, TYPE I, ALPHA
PIWIL4	143689	PIWI-LIKE 4 (DROSOPHILA)
PKD1L1	168507	Polycystic kidney disease 1 like 1	x
PKN3	29941	Protein kinase N3
PKNOX2	63876	PBX/KNOTTED 1 HOMEOBOX 2		up in c
PKP2P1	82500	Plakophilin 2 pseudogene 1
PLA2G4C	8605	Phospholipase A2, group IVC (cytosolic, calcium-independent)
PLA2G7	7941	PHOSPHOLIPASE A2, GROUP VII (PLATELET-ACTIVATING FACTOR ACETYLHYDROLASE, PLASMA)		up in d
PLAGL1	5325	PLEIOMORPHIC ADENOMA GENE-LIKE 1
PMAIP1	5366	PHORBOL-12-MYRISTATE-13-ACETATE-INDUCED PROTEIN 1
PML	5371	PROMYELOCYTIC LEUKEMIA		down in c, up in e, down in a
PMS2L3	5387	Postmeiotic segregation increased 2-like 3
PNN	5411	Pinin, desmosome associated protein
POLR2F	5435	POLYMERASE (RNA) II (DNA DIRECTED) POLYPEPTIDE F
POLR3G	10622	POLYMERASE (RNA) III (DNA DIRECTED) POLYPEPTIDE G (32KD)
POP5	51367	PROCESSING OF PRECURSOR 5, RIBONUCLEASE P/MRP SUBUNIT (S. CEREVISIAE)
POPDC3	64208	Popeye domain containing 3
POU1F1	5449	POU class 1 homeobox 1
PPAN	56342	RETINOL DEHYDROGENASE 8 (ALL-TRANS)
PPARD	5467	PEROXISOME PROLIFERATIVE ACTIVATED RECEPTOR, DELTA		down in d
PPEF1	5475	Protein phosphatase, EF-hand calcium binding domain 1
PPM1E	22843	PROTEIN PHOSPHATASE 1E (PP2C DOMAIN CONTAINING)
PPP1R1B	84152	PROTEIN PHOSPHATASE 1, REGULATORY (INHIBITOR) SUBUNIT 1B (DOPAMINE AND CAMP REGULATED PHOSPHOPROTEIN, DARPP-32)	x
PPP2R5B	5526	PROTEIN PHOSPHATASE 2, REGULATORY SUBUNIT B (B56), BETA ISOFORM
PPP6C	5537	PROTEIN PHOSPHATASE 6, CATALYTIC SUBUNIT		down in c
PQWD	126248	HYPOTHETICAL PROTEIN LOC126248
PRC1	9055	Protein regulator of cytokinesis 1		down in a
PRDM2	7799	PR domain containing 2, with ZNF domain	x
PRDM4	11108	PR DOMAIN CONTAINING 4
PRDX5	25824	Peroxiredoxin 5
PRICKLE4	29964	Prickle homolog 4 (Drosophila)
PRLR	5618	PROLACTIN RECEPTOR
PRMT1	3276	PROTEIN ARGININE METHYLTRANSFERASE 1
PRMT2	3275	Protein arginine methyltransferase 2
PRMT6	55170	Protein arginine methyltransferase 6
PROC	5624	PROTEIN C (INACTIVATOR OF COAGULATION FACTORS VA AND VIIIA)
PRODH2	58510	Proline dehydrogenase (oxidase) 2
PROK2	60675	PROKINETICIN 2
ProSAPiP1	9762	ProSAPiP1 protein
PROX1	5629	Prospero homeobox 1		up in c
PRPF8	10594	PRP8 PRE-MRNA PROCESSING FACTOR 8 HOMOLOG (YEAST)
PRR13	54458	PROLINE RICH 13
PRRG1	5638	PROLINE RICH GLA (G-CARBOXYGLUTAMIC ACID) 1
PRSS27	83886	Protease, serine 27
PSCD1	9267	PLECKSTRIN HOMOLOGY, SEC7 AND COILED-COIL DOMAINS 1(CYTOHESIN 1)
PSG3	5671	Pregnancy specific beta-1-glycoprotein 3
PSMC3	5702	Proteasome (prosome, macropain) 26S subunit, ATPase, 3
PSMD4	5710	Proteasome (prosome, macropain) 26S subunit, non-ATPase, 4
PSMG2	56984	Proteasome (prosome, macropain) assembly chaperone 2
PTAFR	5724	Platelet-activating factor receptor
PTCHD1	139411	PATCHED DOMAIN CONTAINING 1
PTGIS	5740	Prostaglandin I2 (prostacyclin) synthase
PTPRB	5787	Protein tyrosine phosphatase, receptor type, B
PTPRN2	5799	PROTEIN TYROSINE PHOSPHATASE, RECEPTOR TYPE, N POLYPEPTIDE 2	x
PUM1	9698	Pumilio homolog 1 (Drosophila)	x
PUS3	83480	PSEUDOURIDYLATE SYNTHASE 3
PWP1	11137	PWP1 HOMOLOG (S. CEREVISIAE)
R3HDM1	23518	R3H DOMAIN CONTAINING 1
RAB13	5872	RAB13, MEMBER RAS ONCOGENE FAMILY
RAB1A	5861	RAB1A, member RAS oncogene family
RAB33A	9363	RAB33A, MEMBER RAS ONCOGENE FAMILY
RAB37	326624	RAB37, member RAS oncogene family
RAB6A	5870	RAB6A, MEMBER RAS ONCOGENE FAMILY
RABEP1	9135	RABAPTIN, RAB GTPASE BINDING EFFECTOR PROTEIN 1
RABGEF1	27342	RAB guanine nucleotide exchange factor (GEF) 1
RAC1	5879	RAS-RELATED C3 BOTULINUM TOXIN SUBSTRATE 1 (RHO FAMILY, SMALL GTP BINDING PROTEIN RAC1)	x
RAD21	5885	RAD21 HOMOLOG (S. POMBE)		down in c
RAE1	8480	RAE1 RNA EXPORT 1 HOMOLOG (S. POMBE)
RAET1L	154064	RETINOIC ACID EARLY TRANSCRIPT 1L	x
RALGPS2	55103	Ral GEF with PH domain and SH3 binding motif 2
RANBP3	8498	RAN BINDING PROTEIN 3		down in c
RAP1GDS1	5910	RAP1, GTP-GDP DISSOCIATION STIMULATOR 1
RARB	5915	RETINOIC ACID RECEPTOR, BETA		up in c
RARS	5917	Arginyl-tRNA synthetase
RB1	5925	RETINOBLASTOMA 1 (INCLUDING OSTEOSARCOMA)
RBBP8	5932	RETINOBLASTOMA BINDING PROTEIN 8
RBM17	84991	RNA BINDING MOTIF PROTEIN 17
RBM7	10179	RNA BINDING MOTIF PROTEIN 7
RBMXL1	494115	RNA binding motif protein, X-linked-like 1
RCC2	55920	REGULATOR OF CHROMOSOME CONDENSATION 2
RERE	473	Arginine-glutamic acid dipeptide (RE) repeats	x
REV3L	5980	REV3-LIKE, CATALYTIC SUBUNIT OF DNA POLYMERASE ZETA (YEAST)	x
REXO4	57109	REX4, RNA EXONUCLEASE 4 HOMOLOG (S. CEREVISIAE)
RFFL	117584	Ring finger and FYVE-like domain containing 1
RG9MTD1	54931	RNA (guanine-9-) methyltransferase domain containing 1
RG9MTD2	93587	RNA (GUANINE-9-) METHYLTRANSFERASE DOMAIN CONTAINING 2
RGS13	6003	REGULATOR OF G-PROTEIN SIGNALLING 13
RGS20	8601	Regulator of G-protein signaling 20	x,s	down in d
RHCE	6006	Rh blood group, CcEe antigens	x
RHOA	387	Ras homolog gene family, member A
RHOB	388	Ras homolog gene family, member B
RNASE7	84659	Ribonuclease, RNase A family, 7	x	up in f,down in e
RNF10	9921	RING FINGER PROTEIN 10
RNF144	9781	RING FINGER PROTEIN 144
RNF150	57484	RING FINGER PROTEIN 150
RNF157	114804	RING FINGER PROTEIN 157
RNF17	56163	Ring finger protein 17
RNF170	81790	RING FINGER PROTEIN 170
RNF187	149603	RING FINGER PROTEIN 187
RNF19	25897	RING FINGER PROTEIN 19	x
RNF41	10193	RING FINGER PROTEIN 41
RNPS1	10921	RNA binding protein S1, serine-rich domain
RORA	6095	RAR-RELATED ORPHAN RECEPTOR A		down in d
RP11-301I17.1	55068	PROLIFERATION-INDUCING PROTEIN 38
RPA4	29935	Replication protein A4, 34kDa
RPAP1	26015	RNA polymerase II associated protein 1		down in b
RPL18A	6142	Ribosomal protein L18a
RPL21	6144	RIBOSOMAL PROTEIN L21
RPL24	6152	RIBOSOMAL PROTEIN L24
RPL27A	84736	Ribosomal protein L27a
RPL29	6159	RIBOSOMAL PROTEIN L29
RPL32	6161	RIBOSOMAL PROTEIN L32
RPL41	6171	RIBOSOMAL PROTEIN L41	x	down in c
RPL6	6128	Ribosomal protein L6
RPP30	10556	RIBONUCLEASE P/MRP 30KDA SUBUNIT	x
RPS17	6218	Ribosomal protein S17
RPS27L	51065	RIBOSOMAL PROTEIN S27-LIKE	x	up in b
RPS5	6193	RIBOSOMAL PROTEIN S5
RPS9	6203	RIBOSOMAL PROTEIN S9
RQCD1	9125	RCD1 REQUIRED FOR CELL DIFFERENTIATION1 HOMOLOG (S. POMBE)
RRAS2	22800	Related RAS viral (r-ras) oncogene homolog 2	x
RREB1	6239	Ras responsive element binding protein 1	x
RSL1D1	26156	RIBOSOMAL L1 DOMAIN CONTAINING 1
RSRC1	51319	ARGININE/SERINE-RICH COILED-COIL 1		down in c
RTP4	64108	Receptor (chemosensory) transporter protein 4
RUFY4	285180	RUN and FYVE domain containing 4
RUNX1	861	RUNT-RELATED TRANSCRIPTION FACTOR 1 (ACUTE MYELOID LEUKEMIA 1; AML1 ONCOGENE)	x	up in d, down in a
S100A11	6282	S100 calcium binding protein A11
S100Z	170591	S100 calcium binding protein Z
SALL4	57167	SAL-LIKE 4 (DROSOPHILA)
SAMD11	148398	STERILE ALPHA MOTIF DOMAIN CONTAINING 11
SAMD13	148418	STERILE ALPHA MOTIF DOMAIN CONTAINING 13
SAPS3	55291	CHROMOSOME 11 OPEN READING FRAME 23
SAR1A	56681	SAR1 gene homolog A (S. cerevisiae)
SATB2	23314	SATB FAMILY MEMBER 2
SCG3	29106	SECRETOGRANIN III
SCP2	6342	STEROL CARRIER PROTEIN 2
SCYL1BP1	92344	SCY1-LIKE 1 BINDING PROTEIN 1
SDSL	113675	Serine dehydratase-like		up in e
SEC24C	9632	SEC24 related gene family, member C (S. cerevisiae)
SEC61A2	55176	SEC61 ALPHA 2 SUBUNIT (S. CEREVISIAE)
SECTM1	6398	Secreted and transmembrane 1
SEMA3A	10371	SEMA DOMAIN, IMMUNOGLOBULIN DOMAIN (IG), SHORT BASIC DOMAIN, SECRETED, (SEMAPHORIN) 3A	x
SENP2	59343	SUMO1/SENTRIN/SMT3 SPECIFIC PEPTIDASE 2
SEPT9	10801	SEPTIN 9	x	down in c
SERPINB5	5268	Serpin peptidase inhibitor, clade B (ovalbumin), member 5		down in b
SERPINB7	8710	Serpin peptidase inhibitor, clade B (ovalbumin), member 7		down in c
SERPINF1	5176	Serpin peptidase inhibitor, clade F (alpha-2 antiplasmin, pigment epithelium derived factor), member 1
SERTAD2	9792	SERTA DOMAIN CONTAINING 2
SETBP1	26040	SET BINDING PROTEIN 1
SEZ6L	23544	SEIZURE RELATED GENE 6 (MOUSE)-LIKE
SF3B3	23450	KIAA0017 GENE PRODUCT
SF3B5	83443	Splicing factor 3b, subunit 5, 10kDa
SFRS2	6427	Splicing factor, arginine/serine-rich 2
SFRS5	6430	SPLICING FACTOR, ARGININE/SERINE-RICH 5
SFXN2	118980	Sideroflexin 2
SH3TC1	54436	SH3 DOMAIN AND TETRATRICOPEPTIDE REPEATS 1
SHOX2	6474	SHORT STATURE HOMEOBOX 2		down in e
SHPK	23729	Sedoheptulokinase
SIX2	10736	SINE OCULIS HOMEOBOX HOMOLOG 2 (DROSOPHILA)
SLC15A2	6565	Solute carrier family 15 (H+/peptide transporter), member 2
SLC23A2	9962	SOLUTE CARRIER FAMILY 23 (NUCLEOBASE TRANSPORTERS), MEMBER 2	x	up in b
SLC25A15	10166	SOLUTE CARRIER FAMILY 25 (MITOCHONDRIAL CARRIER; ORNITHINE TRANSPORTER) MEMBER 15
SLC28A2	9153	Solute carrier family 28 (sodium-coupled nucleoside transporter), member 2
SLC30A4	7782	SOLUTE CARRIER FAMILY 30 (ZINC TRANSPORTER), MEMBER 4
SLC31A1	1317	SOLUTE CARRIER FAMILY 31 (COPPER TRANSPORTERS), MEMBER 1
SLC32A1	140679	SOLUTE CARRIER FAMILY 32 (GABA VESICULAR TRANSPORTER), MEMBER 1
SLC3A1	6519	Solute carrier family 3 (cystine, dibasic and neutral amino acid transporters, activator of cystine, dibasic and neutral amino acid transport), member 1
SLC4A7	9497	SOLUTE CARRIER FAMILY 4, SODIUM BICARBONATE COTRANSPORTER, MEMBER 7		down in c
SLC5A11	115584	Solute carrier family 5 (sodium/glucose cotransporter), member 11
SLC6A15	55117	SOLUTE CARRIER FAMILY 6, MEMBER 15
SLC9A3R1	9368	Solute carrier family 9 (sodium/hydrogen exchanger), member 3 regulator 1	x
SMAD7	4092	SMAD, MOTHERS AGAINST DPP HOMOLOG 7 (DROSOPHILA)		down in f, down in a
SMAD9	4093	SMAD, MOTHERS AGAINST DPP HOMOLOG 9 (DROSOPHILA)
SMARCA4	6597	SWI/SNF RELATED, MATRIX ASSOCIATED, ACTIN DEPENDENT REGULATOR OF CHROMATIN, SUBFAMILY A, MEMBER 4		down in c
SMARCD2	6603	SWI/SNF related, matrix associated, actin dependent regulator of chromatin, subfamily d, member 2
SMC4	10051	SMC4 STRUCTURAL MAINTENANCE OF CHROMOSOMES 4-LIKE 1 (YEAST)		down in a
SMCR8	140775	SMITH-MAGENIS SYNDROME CHROMOSOME REGION, CANDIDATE 8
SMPDL3B	27293	Sphingomyelin phosphodiesterase, acid-like 3B
SMURF2	64750	SMAD specific E3 ubiquitin protein ligase 2
SNAP91	9892	SYNAPTOSOMAL-ASSOCIATED PROTEIN, 91KDA HOMOLOG (MOUSE)
SNAPC2	6618	Small nuclear RNA activating complex, polypeptide 2, 45kDa
SNAPIN	23557	SNAP-associated protein
SND1	27044	STAPHYLOCOCCAL NUCLEASE DOMAIN CONTAINING 1
SNF1LK	150094	SNF1-LIKE KINASE
SNF8	11267	SNF8, ESCRT-II complex subunit, homolog (S. cerevisiae)
SNFT	55509	JUN DIMERIZATION PROTEIN P21SNFT
SNIP1	79753	Smad nuclear interacting protein 1
SNORA24	677809	Small nucleolar RNA, H/ACA box 24
SNRP70	6625	Small nuclear ribonucleoprotein 70kDa polypeptide (RNP antigen)
SNRPC	6631	SMALL NUCLEAR RIBONUCLEOPROTEIN POLYPEPTIDE C
SNRPE	6635	Small nuclear ribonucleoprotein polypeptide E
SNRPG	6637	Small nuclear ribonucleoprotein polypeptide G
SNX14	57231	SORTING NEXIN 14
SNX27	81609	Sorting nexin family member 27
SNX9	51429	SORTING NEXIN 9	x	up in b
SOBP	55084	Sine oculis binding protein homolog (Drosophila)
SOCS6	9306	Suppressor of cytokine signaling 6
SORBS3	10174	SORBIN AND SH3 DOMAIN CONTAINING 3
SOX2OT	347689	SOX2 OVERLAPPING TRANSCRIPT (NON-CODING RNA)
SP1	6667	Sp1 transcription factor	x
SP110	3431	SP110 nuclear body protein	x	up in f
SPAG1	6674	SPERM ASSOCIATED ANTIGEN 1
SPATA7	55812	SPERMATOGENESIS ASSOCIATED 7
SPINK2	6691	Serine peptidase inhibitor, Kazal type 2 (acrosin-trypsin inhibitor)
SPPL2B	56928	Signal peptide peptidase-like 2B
SPTLC1	10558	Serine palmitoyltransferase, long chain base subunit 1
SRBD1	55133	S1 RNA binding domain 1	x
SRGN	5552	Serglycin		up in a
SRL	6345	SARCALUMENIN
SRP68	6730	SIGNAL RECOGNITION PARTICLE 68KDA	x
SS18L2	51188	Synovial sarcoma translocation gene on chromosome 18-like 2
SSB	6741	Sjogren syndrome antigen B (autoantigen La)
SSPN	8082	SARCOSPAN (KRAS ONCOGENE-ASSOCIATED GENE)
STAC3	246329	SH3 AND CYSTEINE RICH DOMAIN 3
STAG1	10274	Stromal antigen 1
STAG3L2	442582	Stromal antigen 3-like 2
STATH	6779	HISTATIN 1
STBD1	8987	Starch binding domain 1
STIL	6491	SCL/TAL1 INTERRUPTING LOCUS
STIP1	10963	STRESS-INDUCED-PHOSPHOPROTEIN 1 (HSP70/HSP90-ORGANIZING PROTEIN)		down in c
STK16	8576	Serine/threonine kinase 16
STK32C	282974	SERINE/THREONINE KINASE 32C
STOML1	9399	STOMATIN (EPB72)-LIKE 1
STRN3	29966	STRIATIN, CALMODULIN BINDING PROTEIN 3
STS-1	84959	Cbl-interacting protein Sts-1	x
SUFU	51684	Suppressor of fused homolog (Drosophila)	x	down in f
SULF1	23213	SULFATASE 1	x	down in f
SULT1A3	6818	Sulfotransferase family, cytosolic, 1A, phenol-preferring, member 3
SUMF1	285362	SULFATASE MODIFYING FACTOR 1
SUMO2	6613	SMT3 suppressor of mif two 3 homolog 2 (S. cerevisiae)
SUPT3H	8464	SUPPRESSOR OF TY 3 HOMOLOG (S. CEREVISIAE)
SUZ12	23512	Suppressor of zeste 12 homolog (Drosophila)
SYPL1	6856	Synaptophysin-like 1
SYT9	143425	SYNAPTOTAGMIN IX
SYVN1	84447	SYNOVIAL APOPTOSIS INHIBITOR 1, SYNOVIOLIN
TAF11	6882	TAF11 RNA POLYMERASE II, TATA BOX BINDING PROTEIN (TBP)-ASSOCIATED FACTOR, 28KDA
TAF5L	27097	TAF5-like RNA polymerase II, p300/CBP-associated factor (PCAF)-associated factor, 65kDa
TAGLN2	8407	Transgelin 2		down in c
TAL2	6887	T-cell acute lymphocytic leukemia 2
TANC1	85461	TETRATRICOPEPTIDE REPEAT, ANKYRIN REPEAT AND COILED-COIL CONTAINING 1	x
TA-NFKBH	84807	T-CELL ACTIVATION NFKB-LIKE PROTEIN
TATDN3	128387	TATD DNASE DOMAIN CONTAINING 3
TBC1D1	23216	TBC1 (TRE-2/USP6, BUB2, CDC16) DOMAIN FAMILY, MEMBER 1		up in e
TBC1D15	64786	TBC1 domain family, member 15
TBC1D17	79735	TBC1 DOMAIN FAMILY, MEMBER 17		down in e
TBC1D5	9779	TBC1 DOMAIN FAMILY, MEMBER 5	x
TBC1D8	11138	TBC1 DOMAIN FAMILY, MEMBER 8 (WITH GRAM DOMAIN)
TBX15	6913	T-BOX 15
TBX2	6909	T-BOX 2
TBX5	6910	T-BOX 5
TBXA2R	6915	Thromboxane A2 receptor		down in e
TCEA1	6917	Transcription elongation factor A (SII), 1	x	down in f
TCF8	6935	TRANSCRIPTION FACTOR 8 (REPRESSES INTERLEUKIN 2 EXPRESSION)
TCL6	27004	T-cell leukemia/lymphoma 6
TEGT	7009	TESTIS ENHANCED GENE TRANSCRIPT (BAX INHIBITOR 1)
TEP1	7011	TELOMERASE-ASSOCIATED PROTEIN 1		up in e
TESC	54997	Tescalcin
TEX2	55852	TESTIS EXPRESSED SEQUENCE 2	x
TFAP2A	7020	TRANSCRIPTION FACTOR AP-2 ALPHA (ACTIVATING ENHANCER BINDING PROTEIN 2 ALPHA)	x
TFF1	7031	Trefoil factor 1
TFPI2	7980	Tissue factor pathway inhibitor 2		down in d
TGFB1I1	7041	TRANSFORMING GROWTH FACTOR BETA 1 INDUCED TRANSCRIPT 1
THAP8	199745	THAP DOMAIN CONTAINING 8
THEM4	117145	THIOESTERASE SUPERFAMILY MEMBER 4
THEX1	90459	THREE PRIME HISTONE MRNA EXONUCLEASE 1
THOC6	79228	THO COMPLEX 6 HOMOLOG (DROSOPHILA)
THUMPD1	55623	THUMP domain containing 1
TIAM1	7074	T-CELL LYMPHOMA INVASION AND METASTASIS 1	x
TIGD5	84948	Tigger transposable element derived 5
TIMM17A	10440	TRANSLOCASE OF INNER MITOCHONDRIAL MEMBRANE 17 HOMOLOG A (YEAST)		down in d
TK2	7084	THYMIDINE KINASE 2, MITOCHONDRIAL	x
TLE6	79816	Transducin-like enhancer of split 6 (E(sp1) homolog, Drosophila)
TLK1	9874	TOUSLED-LIKE KINASE 1
TMC7	79905	Transmembrane channel-like 7	x
TMCO6	55374	Transmembrane and coiled-coil domains 6	x
TMED5	50999	TRANSMEMBRANE EMP24 PROTEIN TRANSPORT DOMAIN CONTAINING 5
TMEM101	84336	Transmembrane protein 101
TMEM103	54859	Transmembrane protein 103
TMEM109	79073	Transmembrane protein 109
TMEM132D	121256	TRANSMEMBRANE PROTEIN 132D
TMEM160	54958	Transmembrane protein 160
TMEM35	59353	TRANSMEMBRANE PROTEIN 35
TMEM40	55287	Transmembrane protein 40
TMEM77	128338	TRANSMEMBRANE PROTEIN 77
TMEM9	252839	HYPOTHETICAL PROTEIN LOC51235
TMSB4X	7114	MALE-SPECIFIC LETHAL 3-LIKE 1 (DROSOPHILA)
TMTC3	160418	Transmembrane and tetratricopeptide repeat containing 3
TNFAIP8	25816	TUMOR NECROSIS FACTOR, ALPHA-INDUCED PROTEIN 8	x
TNFRSF10A	8797	Tumor necrosis factor receptor superfamily, member 10a
TNFRSF10B	8795	TUMOR NECROSIS FACTOR RECEPTOR SUPERFAMILY, MEMBER 10B		up in d
TNRC18	441193	Trinucleotide repeat containing 18
TNS4	84951	Tensin 4		down in a
TOP3A	7156	TOPOISOMERASE (DNA) III ALPHA
TP53	7157	TUMOR PROTEIN P53 (LI-FRAUMENI SYNDROME)	x	down in c, up in d
TPTE	7179	Transmembrane phosphatase with tensin homology
TRA@	6955	T CELL RECEPTOR ALPHA LOCUS	x
TRAP1	10131	TNF receptor-associated protein 1
TRAPPC6A	79090	TRAFFICKING PROTEIN PARTICLE COMPLEX 6A
TRDMT1	1787	DNA (CYTOSINE-5-)-METHYLTRANSFERASE 2
TRIM14	9830	TRIPARTITE MOTIF-CONTAINING 14
TRIM2	23321	TRIPARTITE MOTIF-CONTAINING 2
TRIM26	7726	TRIPARTITE MOTIF-CONTAINING 26
TRIM38	10475	Tripartite motif-containing 38
TRIM6	117854	Tripartite motif-containing 6
TRMU	55687	TRNA 5-methylaminomethyl-2-thiouridylate methyltransferase
TRPC6	7225	TRANSIENT RECEPTOR POTENTIAL CATION CHANNEL, SUBFAMILY C, MEMBER 6		up in c, up in e
TRPM7	54822	TRANSIENT RECEPTOR POTENTIAL CATION CHANNEL, SUBFAMILY M, MEMBER 7	x
TRPS1	7227	TRICHORHINOPHALANGEAL SYNDROME I
TSEN2	80746	TRNA SPLICING ENDONUCLEASE 2 HOMOLOG (S. CEREVISIAE)
TSPAN15	23555	Tetraspanin 15
TSSC1	7260	Tumor suppressing subtransferable candidate 1
TSSK6	83983	Testis-specific serine kinase 6
TST	7263	Thiosulfate sulfurtransferase (rhodanese)
TTC15	51112	Tetratricopeptide repeat domain 15
TULP2	7288	Tubby like protein 2		up in e
TUT1	64852	Terminal uridylyl transferase 1, U6 snRNA-specific
TWIST1	7291	Twist homolog 1 (acrocephalosyndactyly 3; Saethre-Chotzen syndrome) (Drosophila)
TXN2	25828	Thioredoxin 2
TYR	7299	Tyrosinase (oculocutaneous albinism IA)
UBE2F	140739	UBIQUITIN-CONJUGATING ENZYME E2F (PUTATIVE)		up in b
UBE2H	7328	Ubiquitin-conjugating enzyme E2H (UBC8 homolog, yeast)	x	down in c
UBE2J2	118424	Ubiquitin-conjugating enzyme E2, J2 (UBC6 homolog, yeast)
UBE2L3	7332	Ubiquitin-conjugating enzyme E2L 3
UBOX5	22888	U-box domain containing 5		down in c
UBQLN4	56893	UBIQUILIN 4
UHMK1	127933	U2AF HOMOLOGY MOTIF (UHM) KINASE 1
ULK4	54986	UNC-51-LIKE KINASE 4 (C. ELEGANS)
UNC13B	10497	Unc-13 homolog B (C. elegans)		up in b
UNC45A	55898	Unc-45 homolog A (C. elegans)
UNC5A	90249	UNC-5 HOMOLOG A (C. ELEGANS)
UNQ2963	283314	Hypothetical protein LOC283314
UQCC	55245	Ubiquinol-cytochrome c reductase complex chaperone, CBP3 homolog (yeast)	x
UQCR	10975	UBIQUINOL-CYTOCHROME C REDUCTASE, 6.4KDA SUBUNIT
UQCRC1	7384	Ubiquinol-cytochrome c reductase core protein I	x
USP24	23358	UBIQUITIN SPECIFIC PEPTIDASE 24
USP36	57602	UBIQUITIN SPECIFIC PEPTIDASE 36
USP37	57695	UBIQUITIN SPECIFIC PEPTIDASE 37
USP48	84196	HYPOTHETICAL PROTEIN FLJ11328
USP52	9924	Ubiquitin specific peptidase 52
USP6	9098	Ubiquitin specific peptidase 6 (Tre-2 oncogene)
USP9X	8239	Ubiquitin specific peptidase 9, X-linked		down in c
UTP20	27340	UTP20, small subunit (SSU) processome component, homolog (yeast)	x
UTP6	55813	UTP6, small subunit (SSU) processome component, homolog (yeast)
UTRN	7402	UTROPHIN (HOMOLOGOUS TO DYSTROPHIN)
UTY	7404	Ubiquitously transcribed tetratricopeptide repeat gene, Y-linked
UXS1	80146	UDP-GLUCURONATE DECARBOXYLASE 1
VDP	8615	VESICLE DOCKING PROTEIN P115		down in c
VEZT	55591	Vezatin, adherens junctions transmembrane protein
VGLL3	389136	Vestigial like 3 (Drosophila)
VMO1	284013	VITELLINE MEMBRANE OUTER LAYER 1 HOMOLOG (CHICKEN)
VPS13B	157680	COHEN SYNDROME 1	x	down in f
VPS16	64601	Vacuolar protein sorting 16 homolog (S. cerevisiae)
VPS45	11311	VACUOLAR PROTEIN SORTING 45A (YEAST)
VPS8	23355	KIAA0804
VWC2	375567	von Willebrand factor C domain containing 2	x
WBP11	51729	WW DOMAIN BINDING PROTEIN 11		down in c
WDFY2	115825	WD REPEAT AND FYVE DOMAIN CONTAINING 2	x
WDR18	57418	WD REPEAT DOMAIN 18
WDR35	57539	WD REPEAT DOMAIN 35
WDR45	11152	WD repeat domain 45
WDR5	11091	WD REPEAT DOMAIN 5
WDR52	55779	WD REPEAT DOMAIN 52
WDR54	84058	WD repeat domain 54
WDR59	79726	WD REPEAT DOMAIN 59
WDR62	284403	WD repeat domain 62
WDR70	55100	WD repeat domain 70	x
WDR76	79968	WD repeat domain 76
WDR77	79084	WD REPEAT DOMAIN 77	x	down in f
WDR79	55135	WD REPEAT DOMAIN 79	x
WDR82	80335	WD repeat domain 82		down in c, down in f
WDR85	92715	CHROMOSOME 9 OPEN READING FRAME 112
WFDC3	140686	WAP four-disulfide core domain 3
WHSC1	7468	Wolf-Hirschhorn syndrome candidate 1		down in c, down in a
WIBG	84305	Within bgcn homolog (Drosophila)	x
WISP1	8840	WNT1 inducible signaling pathway protein 1
WNT10B	7480	Wingless-type MMTV integration site family, member 10B
WSB1	26118	WD repeat and SOCS box-containing 1
XKR4	114786	XK, KELL BLOOD GROUP COMPLEX SUBUNIT-RELATED FAMILY, MEMBER 4
XKR9	389668	XK, KELL BLOOD GROUP COMPLEX SUBUNIT-RELATED FAMILY, MEMBER 9
XRCC5	7520	X-RAY REPAIR COMPLEMENTING DEFECTIVE REPAIR IN CHINESE HAMSTER CELLS 5 (DOUBLE-STRAND-BREAK REJOINING; KU AUTOANTIGEN, 80KDA)
XRRA1	143570	X-RAY RADIATION RESISTANCE ASSOCIATED 1	x
XYLB	9942	Xylulokinase homolog (H. influenzae)
YWHAZ	7534	TYROSINE 3-MONOOXYGENASE/TRYPTOPHAN 5-MONOOXYGENASE ACTIVATION PROTEIN, ZETA POLYPEPTIDE		down in c
ZBED4	9889	ZINC FINGER, BED-TYPE CONTAINING 4
ZBTB5	9925	ZINC FINGER AND BTB DOMAIN CONTAINING 5		down in b
ZBTB6	10773	Zinc finger and BTB domain containing 6
ZC3H10	84872	ZINC FINGER CCCH-TYPE CONTAINING 10
ZCCHC8	55596	ZINC FINGER, CCHC DOMAIN CONTAINING 8
ZDHHC11	79844	Zinc finger, DHHC-type containing 11
ZDHHC20	253832	ZINC FINGER, DHHC-TYPE CONTAINING 20
ZFAND1	79752	Zinc finger, AN1-type domain 1		down in b
ZFP37	7539	ZINC FINGER PROTEIN 37 HOMOLOG (MOUSE)
ZFP62	92379	ZINC FINGER PROTEIN 62 HOMOLOG (MOUSE)
ZIC3	7547	ZIC FAMILY MEMBER 3 HETEROTAXY 1 (ODD-PAIRED HOMOLOG, DROSOPHILA)
ZIM2	23619	ZINC FINGER, IMPRINTED 2
ZMYND8	23613	Zinc finger, MYND-type containing 8		up in f
ZNF135	7694	ZINC FINGER PROTEIN 135 (CLONE PHZ-17)
ZNF160	90338	ZINC FINGER PROTEIN 160
ZNF165	7718	Zinc finger protein 165
ZNF189	7743	Zinc finger protein 189
ZNF205	7755	Zinc finger protein 205
ZNF256	10172	ZINC FINGER PROTEIN 256
ZNF277P	11179	ZINC FINGER PROTEIN 277
ZNF292	23036	ZINC FINGER PROTEIN 292
ZNF329	79673	ZINC FINGER PROTEIN 329
ZNF397	84307	Zinc finger protein 397		down in e
ZNF426	79088	Zinc finger protein 426
ZNF438	220929	ZINC FINGER PROTEIN 438
ZNF44	51710	ZINC FINGER PROTEIN 44 (KOX 7)
ZNF480	147657	ZINC FINGER PROTEIN 480
ZNF503	84858	ZINC FINGER PROTEIN 503		up in b
ZNF510	22869	Zinc finger protein 510
ZNF514	84874	Zinc finger protein 514
ZNF516	9658	ZINC FINGER PROTEIN 516
ZNF536	9745	Zinc finger protein 536
ZNF548	147694	ZINC FINGER PROTEIN 548
ZNF559	84527	ZINC FINGER PROTEIN 177
ZNF560	147741	ZINC FINGER PROTEIN 560
ZNF562	54811	Zinc finger protein 562
ZNF575	284346	Zinc finger protein 575
ZNF586	54807	Zinc finger protein 586
ZNF627	199692	ZINC FINGER PROTEIN 627
ZNF638	27332	Zinc finger protein 638
ZNF653	115950	Zinc finger protein 653
ZNF669	79862	ZINC FINGER PROTEIN 669
ZNF682	91120	Zinc finger protein 682
ZNF702	79986	ZINC FINGER PROTEIN 702
ZNF704	619279	ZINC FINGER PROTEIN 704	x	down in f
ZNF85	7639	Zinc finger protein 85
ZNHIT2	741	Zinc finger, HIT type 2
ZRANB3	84083	ZINC FINGER, RAN-BINDING DOMAIN CONTAINING 3
ZRSR2	8233	Zinc finger (CCCH type), RNA-binding motif and serine/arginine rich 2
ZSWIM2	151112	ZINC FINGER, SWIM-TYPE CONTAINING 2

## Sheet: chromosome position
chromosome	start	end
chr1	859163	860403
chr1	1198897	1199897
chr1	1230037	1231291
chr1	1274155	1275155
chr1	1556622	1557622
chr1	7556134	7556718
chr1	8363622	8364622
chr1	8927708	8928708
chr1	9925213	9926213
chr1	10382319	10382595
chr1	10455000	10456000
chr1	13903136	13904136
chr1	15783992	15784992
chr1	16884861	16885110
chr1	17638100	17638288
chr1	21982660	21982960
chr1	23393609	23394609
chr1	24067395	24067600
chr1	24112204	24113204
chr1	24713737	24714013
chr1	25619750	25620750
chr1	27211802	27212146
chr1	28133290	28134290
chr1	28431929	28432929
chr1	28431929	28432929
chr1	31310951	31311951
chr1	32001079	32001668
chr1	32460819	32461298
chr1	32484604	32485604
chr1	34992507	34993507
chr1	37792290	37793290
chr1	40929028	40930028
chr1	43887583	43888583
chr1	45822221	45822486
chr1	47552146	47552639
chr1	47682527	47682717
chr1	53291315	53291693
chr1	58414554	58414610
chr1	65204575	65205575
chr1	65829180	65829254
chr1	66146406	66146448
chr1	68734769	68735677
chr1	84716707	84717707
chr1	85515971	85516971
chr1	86871746	86872746
chr1	89230904	89231904
chr1	89230904	89231904
chr1	93418166	93419303
chr1	93418634	93419634
chr1	107400131	107401131
chr1	110751316	110751546
chr1	111474399	111474886
chr1	111793544	111794137
chr1	111848066	111849066
chr1	113018267	113018822
chr1	119331037	119332001
chr1	143787356	143787717
chr1	144300439	144300934
chr1	148098789	148099875
chr1	148305949	148306439
chr1	148868089	148869040
chr1	148868522	148869522
chr1	149477910	149478151
chr1	149493020	149494020
chr1	149850485	149851485
chr1	150148640	150149203
chr1	150275935	150276935
chr1	151896968	151897968
chr1	151909903	151910903
chr1	152226222	152226822
chr1	154290996	154291213
chr1	154574619	154575619
chr1	154854909	154855909
chr1	158161708	158162708
chr1	159759859	159760859
chr1	159849177	159849369
chr1	160734106	160734799
chr1	163590006	163590555
chr1	168030373	168031373
chr1	168766961	168767433
chr1	170190328	170190524
chr1	172059780	172060780
chr1	173258826	173259568
chr1	176960123	176961123
chr1	183392113	183393113
chr1	190890877	190891120
chr1	191458100	191458360
chr1	196138195	196138519
chr1	199406488	199406821
chr1	200191520	200191784
chr1	202000106	202001106
chr1	202096562	202097562
chr1	204712254	204712339
chr1	210755166	210755563
chr1	210941033	210941261
chr1	211050699	211050885
chr1	212227682	212228682
chr1	213830553	213830588
chr1	219573455	219573561
chr1	219981884	219982884
chr1	226740539	226741276
chr1	227760115	227760380
chr1	227827803	227828803
chr1	227827803	227828803
chr1	229540910	229541079
chr1	231497882	231498882
chr1	231815572	231816572
chr1	237616477	237616908
chr1	245333798	245334525
chr10	1057777	1058777
chr10	5975554	5976554
chr10	6170615	6171053
chr10	6171603	6172270
chr10	7701420	7702420
chr10	12250586	12250764
chr10	17282931	17283980
chr10	21822845	21823534
chr10	27429233	27430233
chr10	31649154	31649545
chr10	42598010	42598411
chr10	43224462	43225462
chr10	69267743	69268743
chr10	70517033	70518033
chr10	70880431	70881431
chr10	71600091	71601091
chr10	71812188	71813188
chr10	71871229	71872229
chr10	75173337	75174337
chr10	76838696	76839061
chr10	77556553	77556940
chr10	79066102	79068501
chr10	88717367	88718367
chr10	92621644	92622378
chr10	94438654	94439164
chr10	96432440	96433440
chr10	97792348	97793348
chr10	99070258	99070534
chr10	101935221	101935939
chr10	102986976	102987628
chr10	103532635	103533215
chr10	103814336	103815336
chr10	103995130	103995582
chr10	104252953	104253953
chr10	104463980	104464980
chr10	106003897	106004491
chr10	112825979	112826979
chr10	119285903	119286482
chr10	124703709	124704709
chr10	126470090	126471059
chr10	127559674	127560674
chr10	133896262	133896418
chr10	134940162	134941162
chr10	135183523	135184164
chr11	5573122	5574122
chr11	7228928	7229293
chr11	7230377	7230678
chr11	8981924	8982924
chr11	14337105	14338105
chr11	17331366	17331820
chr11	27699717	27701448
chr11	30300896	30301689
chr11	32561670	32562472
chr11	44282543	44283190
chr11	46324731	46325731
chr11	46439076	46439212
chr11	47226575	47227174
chr11	47404400	47405400
chr11	59952837	59953837
chr11	60437146	60438146
chr11	62115235	62115799
chr11	62115392	62116392
chr11	63709254	63710804
chr11	63841409	63842409
chr11	64448637	64449072
chr11	64641546	64642546
chr11	64658566	64658978
chr11	65412243	65413016
chr11	67984253	67984421
chr11	71175405	71176405
chr11	71823016	71824016
chr11	73148714	73150271
chr11	74263400	74263694
chr11	74376797	74377797
chr11	76059466	76059597
chr11	88549887	88550887
chr11	92915994	92916994
chr11	93866000	93867000
chr11	93982562	93983032
chr11	94345678	94346588
chr11	95163041	95163949
chr11	95762711	95763711
chr11	100958086	100959644
chr11	111254752	111255541
chr11	113776419	113777070
chr11	116832489	116833276
chr11	117640019	117641019
chr11	117947511	117948511
chr11	120035437	120036437
chr11	120043176	120043655
chr11	122030807	122031807
chr11	124618492	124619044
chr11	125278112	125278601
chr11	125281607	125282181
chr11	131063044	131063490
chr11	131648059	131648308
chr11	133162750	133163293
chr12	1049466	1049586
chr12	1574374	1574674
chr12	2814282	2815282
chr12	2856738	2857305
chr12	6547541	6548541
chr12	6626641	6627641
chr12	6995486	6995904
chr12	7152869	7153869
chr12	9870543	9871543
chr12	12394236	12395236
chr12	14847126	14848083
chr12	20595721	20595772
chr12	25239161	25240161
chr12	25239282	25239777
chr12	26271133	26271364
chr12	27433576	27433633
chr12	47362102	47363102
chr12	47396848	47397848
chr12	47651610	47652610
chr12	48421533	48422646
chr12	51979819	51980146
chr12	52122107	52122929
chr12	52732159	52732417
chr12	54607764	54608764
chr12	54610412	54611412
chr12	54797879	54799732
chr12	54902424	54902728
chr12	54996187	54997187
chr12	55758349	55759109
chr12	55905317	55906145
chr12	55922387	55922928
chr12	56422007	56423007
chr12	63850472	63850714
chr12	65351170	65351277
chr12	69289691	69290691
chr12	70519005	70520005
chr12	74188975	74189103
chr12	81275942	81276635
chr12	83812936	83813047
chr12	87059924	87060924
chr12	92384600	92385600
chr12	92385029	92385959
chr12	94135171	94136171
chr12	94709090	94709642
chr12	94860144	94860997
chr12	100197235	100198235
chr12	101869077	101869373
chr12	106603371	106604499
chr12	106678145	106678410
chr12	106679305	106679554
chr12	109372341	109373341
chr12	111331626	111332626
chr12	112343798	112344798
chr12	113327331	113328204
chr12	116021434	116022434
chr12	116432076	116432249
chr12	119457045	119457308
chr12	119503185	119504013
chr12	119960963	119961963
chr12	120134349	120134632
chr12	120274448	120275448
chr12	120780952	120781952
chr12	121277821	121278821
chr12	121550177	121550389
chr12	122684000	122685000
chr12	128473032	128473101
chr13	19632470	19632710
chr13	19664170	19664505
chr13	20930560	20930802
chr13	24235501	24236501
chr13	26723254	26723855
chr13	34768655	34768794
chr13	36393454	36393546
chr13	36472727	36473016
chr13	40281438	40281944
chr13	40604530	40605302
chr13	42969158	42969327
chr13	46268561	46268875
chr13	47791950	47793041
chr13	48178151	48179151
chr13	49163157	49163918
chr13	51056082	51056295
chr13	59635518	59636226
chr13	72253948	72254560
chr13	76463259	76464259
chr13	102248599	102249599
chr13	110249837	110250880
chr14	19951007	19951760
chr14	20160751	20161136
chr14	20579424	20580424
chr14	20642515	20642746
chr14	21609218	21609422
chr14	23837946	23838952
chr14	23904910	23905983
chr14	30565471	30565756
chr14	33527480	33527552
chr14	34078494	34079494
chr14	36123317	36123588
chr14	37136530	37136949
chr14	38713337	38714337
chr14	38935427	38935731
chr14	46575275	46575748
chr14	51396904	51397290
chr14	51525177	51526177
chr14	52231969	52232969
chr14	53483016	53483635
chr14	53932622	53933622
chr14	54728087	54728548
chr14	56334787	56335420
chr14	66778045	66778479
chr14	69303641	69303965
chr14	73552186	73553186
chr14	74538564	74539564
chr14	74587851	74588068
chr14	80757543	80757690
chr14	87921441	87922204
chr14	90649309	90650309
chr14	92458397	92459397
chr14	92743012	92744012
chr14	94303026	94304352
chr14	95186467	95187467
chr14	95899094	95900087
chr14	95899819	95899842
chr14	95914974	95915974
chr15	24567824	24568224
chr15	32047580	32048580
chr15	35178238	35178809
chr15	35183099	35183301
chr15	38318526	38319526
chr15	39032936	39033440
chr15	39623556	39624556
chr15	41728131	41729131
chr15	41905699	41906699
chr15	42102176	42102377
chr15	43330925	43331925
chr15	43601668	43601775
chr15	46724557	46725282
chr15	48765415	48766554
chr15	49761238	49761510
chr15	50192064	50193064
chr15	55842152	55842228
chr15	58558596	58558981
chr15	58851442	58851570
chr15	61200797	61202109
chr15	61236270	61237132
chr15	62770480	62770661
chr15	63596888	63597888
chr15	66885954	66886954
chr15	66885954	66886954
chr15	72071200	72072048
chr15	72071200	72072048
chr15	74390665	74391665
chr15	76420343	76420862
chr15	78231595	78232595
chr15	80611720	80612720
chr15	83724075	83725075
chr15	88693473	88694473
chr15	88874810	88875440
chr15	89278744	89279744
chr15	89338608	89339608
chr15	92149011	92149160
chr16	128474	129472
chr16	1078341	1078623
chr16	1601968	1602585
chr16	1816996	1817996
chr16	1816996	1817996
chr16	2212767	2213767
chr16	2241404	2242404
chr16	2710353	2711353
chr16	3013232	3014232
chr16	3013688	3014444
chr16	3105400	3106400
chr16	3195536	3195952
chr16	3246428	3247428
chr16	3707399	3708399
chr16	4205555	4205883
chr16	15435451	15435919
chr16	18902030	18903030
chr16	20660500	20661500
chr16	23673305	23674110
chr16	24764252	24765252
chr16	27245335	27246222
chr16	27345279	27346279
chr16	29372575	29373575
chr16	29373827	29374827
chr16	29781416	29781706
chr16	30113169	30114169
chr16	30666437	30667437
chr16	31177988	31178988
chr16	31391445	31391896
chr16	33870713	33870914
chr16	45966985	45967032
chr16	48743801	48744198
chr16	51646077	51646841
chr16	53922718	53923220
chr16	55973476	55973839
chr16	56038670	56039670
chr16	65143776	65144565
chr16	65422180	65423180
chr16	67234851	67235851
chr16	68889772	68890772
chr16	69114423	69114713
chr16	73575729	73575882
chr16	74126369	74127369
chr16	79318795	79319085
chr16	81828072	81828454
chr16	83618110	83619110
chr16	85145935	85146739
chr16	85653795	85654019
chr16	87164020	87165084
chr17	829560	830560
chr17	1534992	1535275
chr17	1611208	1612208
chr17	1880355	1880494
chr17	3128818	3129818
chr17	3269811	3270811
chr17	3486165	3487165
chr17	4000628	4001092
chr17	4634970	4635280
chr17	5220869	5220960
chr17	7095474	7096474
chr17	7095474	7096474
chr17	7532293	7533778
chr17	8279103	8280103
chr17	8756359	8757359
chr17	11152700	11153012
chr17	12576696	12576918
chr17	17931207	17932207
chr17	18158547	18159781
chr17	22644432	22645432
chr17	25467699	25468081
chr17	27252642	27253642
chr17	27287356	27288356
chr17	27693102	27694102
chr17	30440207	30441207
chr17	34112905	34113623
chr17	34983307	34984081
chr17	35327119	35328119
chr17	35911180	35912180
chr17	37328598	37329598
chr17	37599876	37600876
chr17	39447671	39448671
chr17	39499357	39499703
chr17	40262933	40263933
chr17	40400970	40401970
chr17	40580717	40583399
chr17	43456743	43457073
chr17	44376953	44377953
chr17	44400754	44401754
chr17	46300152	46300486
chr17	53713095	53714095
chr17	54188259	54188518
chr17	56828620	56828927
chr17	59273883	59274883
chr17	59437815	59438815
chr17	59577194	59577547
chr17	60088648	60089648
chr17	60089158	60089465
chr17	60401637	60402858
chr17	63143722	63144722
chr17	70255557	70256557
chr17	70380551	70381551
chr17	70690493	70691493
chr17	71486839	71487839
chr17	71580069	71581324
chr17	71748839	71749064
chr17	72244577	72245577
chr17	72967618	72967873
chr17	74229920	74230432
chr17	74348591	74348978
chr17	75735333	75736333
chr17	77885010	77886010
chr18	2561289	2562289
chr18	11972085	11972334
chr18	12692503	12693503
chr18	13814135	13814387
chr18	18767363	18768290
chr18	28605994	28606344
chr18	30341913	30341962
chr18	30426850	30427283
chr18	31074216	31075216
chr18	40512972	40513804
chr18	43043096	43043424
chr18	44732665	44732929
chr18	54489096	54490426
chr18	55717833	55718934
chr18	59294323	59295323
chr18	59592791	59593791
chr18	66106316	66107316
chr18	72334171	72334438
chr18	72936773	72936871
chr19	935016	935875
chr19	1027901	1028557
chr19	1555990	1557512
chr19	2279414	2280414
chr19	2927761	2928761
chr19	3557458	3558458
chr19	3831662	3832460
chr19	4103828	4104828
chr19	4382699	4383394
chr19	4802963	4803248
chr19	4818476	4819476
chr19	5904725	5904889
chr19	7358246	7359155
chr19	7890428	7891428
chr19	8279039	8280039
chr19	8279039	8280039
chr19	9334508	9335034
chr19	9334508	9335034
chr19	9510103	9511103
chr19	9646576	9647576
chr19	9740462	9740756
chr19	9980788	9981377
chr19	10537502	10538502
chr19	10688954	10689954
chr19	10931507	10931850
chr19	11452603	11453603
chr19	11500787	11501787
chr19	11530790	11531244
chr19	12266149	12266724
chr19	13458340	13458751
chr19	14543686	14544686
chr19	14800076	14801076
chr19	16145086	16146086
chr19	16790923	16791339
chr19	17280536	17281536
chr19	17526710	17527710
chr19	17830931	17831931
chr19	18853735	18854735
chr19	19486739	19487739
chr19	20011077	20012077
chr19	20897119	20898119
chr19	34712019	34712179
chr19	38359826	38361128
chr19	40464449	40465449
chr19	40696200	40697200
chr19	40995841	40996841
chr19	41082454	41083429
chr19	41082454	41083429
chr19	41119061	41120061
chr19	41236757	41237414
chr19	46459792	46460802
chr19	46561716	46562631
chr19	47936308	47937308
chr19	48548864	48549864
chr19	48723036	48724036
chr19	49121198	49122198
chr19	50100078	50101078
chr19	50372912	50373631
chr19	50619268	50619760
chr19	51271894	51272986
chr19	52218220	52218492
chr19	52243522	52244522
chr19	52504143	52505143
chr19	52679133	52680133
chr19	53188942	53189942
chr19	53305626	53306626
chr19	53950259	53951259
chr19	53950259	53951259
chr19	53990098	53990948
chr19	54093550	54094550
chr19	54279476	54280476
chr19	54646437	54647198
chr19	54859411	54860411
chr19	54871235	54871563
chr19	55071650	55072029
chr19	55964869	55965869
chr19	56018655	56019655
chr19	56164541	56165541
chr19	56957653	56958653
chr19	57492212	57492683
chr19	58137583	58138141
chr19	58188187	58189141
chr19	58253270	58253419
chr19	59395934	59396123
chr19	60483363	60484363
chr19	60665580	60665806
chr19	61998495	61998844
chr19	61998495	61998844
chr19	62592801	62594161
chr19	62972036	62973036
chr19	63137964	63138544
chr19	63150689	63151689
chr19	63266073	63267203
chr19	63357493	63359052
chr19	63590119	63590422
chr2	3360460	3361460
chr2	6976311	6976413
chr2	8739216	8740192
chr2	19978369	19978412
chr2	20509515	20510515
chr2	26321686	26321954
chr2	27046228	27047228
chr2	33432300	33432753
chr2	37157707	37157779
chr2	38154098	38154591
chr2	44024438	44024530
chr2	44076448	44077448
chr2	44355300	44356300
chr2	45090523	45091003
chr2	45691707	45692707
chr2	48062548	48063058
chr2	50170214	50170276
chr2	60635728	60636225
chr2	61097462	61097825
chr2	61225367	61225789
chr2	61969095	61970095
chr2	63139420	63140305
chr2	64748048	64748099
chr2	65210739	65211739
chr2	66526262	66526494
chr2	66655748	66656231
chr2	70374173	70375173
chr2	70781833	70782086
chr2	70967887	70969007
chr2	71411596	71412596
chr2	74501592	74502592
chr2	74588486	74588919
chr2	86521327	86522958
chr2	95188790	95189790
chr2	95431374	95432374
chr2	100004565	100004679
chr2	106125922	106126037
chr2	113058156	113058924
chr2	118562953	118563269
chr2	127889784	127891194
chr2	136004692	136005059
chr2	156897639	156898251
chr2	159752893	159752977
chr2	167679879	167680129
chr2	170362834	170363834
chr2	171662601	171662779
chr2	172653206	172653410
chr2	172662567	172663194
chr2	172664000	172664131
chr2	176658376	176658723
chr2	176842521	176843034
chr2	187421479	187421723
chr2	191817551	191818551
chr2	197212672	197212894
chr2	200021490	200021756
chr2	201384953	201385930
chr2	201437951	201438243
chr2	204278642	204279642
chr2	208827851	208828851
chr2	210743913	210744275
chr2	212526357	212526416
chr2	212552940	212553004
chr2	213109242	213109694
chr2	216688117	216688394
chr2	218619573	218619741
chr2	219140660	219141694
chr2	219532396	219534108
chr2	219802405	219803405
chr2	219802405	219803405
chr2	219818175	219819175
chr2	230792871	230793871
chr2	233028276	233029276
chr2	236154895	236155374
chr2	236896399	236896472
chr2	238539871	238541066
chr2	241174017	241175017
chr20	155124	156124
chr20	2769132	2770132
chr20	2769132	2770132
chr20	3088332	3089332
chr20	3398865	3399865
chr20	3748402	3749402
chr20	4928716	4929294
chr20	5048603	5049085
chr20	6051207	6051310
chr20	6696312	6697768
chr20	10600574	10603611
chr20	20295758	20295892
chr20	22183515	22183541
chr20	23367521	23368521
chr20	29774165	29774368
chr20	30003344	30004344
chr20	33463247	33464247
chr20	33658698	33659698
chr20	33705045	33706045
chr20	36791545	36792716
chr20	42249432	42250432
chr20	43853182	43854182
chr20	45353952	45354952
chr20	47617914	47618914
chr20	48241042	48241476
chr20	48803951	48804017
chr20	49849985	49850434
chr20	52525566	52525906
chr20	55359918	55360127
chr20	55384106	55384711
chr20	56159144	56159853
chr20	61600749	61601749
chr21	10012591	10013591
chr21	31637916	31638356
chr21	35182205	35182644
chr21	36724133	36725029
chr21	37274373	37275371
chr21	42659513	42660513
chr21	43672063	43672391
chr21	44952909	44953218
chr21	44954047	44954290
chr21	45183582	45184582
chr21	46529464	46530464
chr21	46879154	46880154
chr22	16070579	16071579
chr22	16622619	16623373
chr22	17511990	17512990
chr22	18222171	18223171
chr22	20251156	20252156
chr22	22444235	22445235
chr22	24290060	24291060
chr22	25086487	25086996
chr22	28306944	28307944
chr22	28328744	28329744
chr22	29317694	29318694
chr22	30018320	30019320
chr22	34373569	34374569
chr22	35207433	35208433
chr22	35744847	35745847
chr22	36305770	36306770
chr22	36678652	36678987
chr22	37382302	37383083
chr22	45109161	45110161
chr22	48634011	48634173
chr3	2765263	2765346
chr3	4483482	4483981
chr3	8786100	8787100
chr3	10047878	10048240
chr3	11288845	11289552
chr3	12500630	12501606
chr3	12775608	12776608
chr3	12857881	12858881
chr3	12857985	12858127
chr3	12983760	12984760
chr3	17464433	17464485
chr3	18068618	18068831
chr3	20056328	20057328
chr3	25444633	25445489
chr3	27499771	27500273
chr3	27731181	27731376
chr3	33815001	33815675
chr3	38362443	38363443
chr3	39518977	39519502
chr3	41976562	41976692
chr3	42606501	42607501
chr3	46369563	46370563
chr3	47530003	47531003
chr3	48621902	48622902
chr3	48931807	48932061
chr3	49178130	49178582
chr3	49370595	49371595
chr3	49916110	49917110
chr3	49942249	49943249
chr3	52004555	52005148
chr3	52287499	52288499
chr3	52418766	52419766
chr3	71916186	71916353
chr3	81893440	81894440
chr3	84822726	84823158
chr3	87122747	87123747
chr3	87408227	87409227
chr3	101126153	101126399
chr3	102762601	102763601
chr3	102887956	102888981
chr3	102926307	102927284
chr3	114642945	114643258
chr3	116859547	116860278
chr3	123095176	123096176
chr3	126257369	126257868
chr3	137953735	137954735
chr3	139375657	139376416
chr3	139809808	139810808
chr3	144320557	144321557
chr3	148623689	148624107
chr3	152517126	152518126
chr3	157492298	157492798
chr3	159305720	159306857
chr3	159463793	159463888
chr3	159796021	159796047
chr3	161189182	161189702
chr3	161601201	161601874
chr3	170972746	170973746
chr3	180762992	180764264
chr3	182896496	182896751
chr3	186066489	186066604
chr3	186562863	186563863
chr3	186809099	186809312
chr3	188568061	188569061
chr4	1863506	1864506
chr4	8237992	8238240
chr4	13135543	13135824
chr4	24987365	24988406
chr4	37569593	37569753
chr4	39730577	39731209
chr4	48527468	48528222
chr4	54662287	54663062
chr4	56107554	56108554
chr4	57382450	57383450
chr4	76868579	76869553
chr4	77445900	77446900
chr4	81475834	81476465
chr4	83571130	83571483
chr4	85633775	85634023
chr4	89299341	89299492
chr4	93831788	93831838
chr4	99509505	99509981
chr4	100703869	100704376
chr4	104099660	104099729
chr4	109312727	109313010
chr4	110956804	110956942
chr4	119419416	119419774
chr4	122212923	122213923
chr4	122837397	122838397
chr4	129428198	129429198
chr4	140155954	140156234
chr4	142274242	142274475
chr4	146320217	146320842
chr4	154293688	154293919
chr4	154445765	154445897
chr4	158360629	158361795
chr4	170581963	170582183
chr4	174460250	174460628
chr4	186171922	186172213
chr4	187811804	187812058
chr4	191098167	191099167
chr5	903901	904901
chr5	11022524	11023385
chr5	19691210	19691311
chr5	22422392	22422522
chr5	35199419	35199581
chr5	37406444	37407444
chr5	37414368	37415368
chr5	38631064	38632064
chr5	56173970	56174106
chr5	59608690	59608875
chr5	60224994	60225994
chr5	70918070	70919070
chr5	73984820	73984857
chr5	74015924	74016924
chr5	76046823	76047823
chr5	76180781	76181781
chr5	83716167	83717167
chr5	89805636	89806636
chr5	89806166	89806642
chr5	92982059	92982196
chr5	110968632	110968969
chr5	115324985	115325846
chr5	118718694	118719694
chr5	118719659	118719801
chr5	131853023	131854258
chr5	135198219	135198710
chr5	138102548	138102961
chr5	139998395	139999395
chr5	140007224	140008224
chr5	140730098	140730485
chr5	141372604	141373604
chr5	142045612	142046612
chr5	145542287	145543287
chr5	153837232	153839306
chr5	156417865	156418865
chr5	162796354	162797354
chr5	167845240	167846240
chr5	171364850	171366439
chr5	173248266	173248804
chr5	174085122	174085369
chr5	175721215	175722215
chr5	176205122	176205960
chr5	180220510	180221468
chr5	180418396	180419811
chr6	1342163	1342512
chr6	5205967	5206967
chr6	5954331	5954663
chr6	10282822	10283128
chr6	10525399	10526339
chr6	15353705	15354705
chr6	18495462	18495859
chr6	26070249	26071249
chr6	26128935	26129192
chr6	26354984	26355984
chr6	26380382	26381382
chr6	26393734	26393955
chr6	26509659	26510659
chr6	26658460	26658974
chr6	27215118	27215373
chr6	28153750	28154750
chr6	29798295	29799295
chr6	30050070	30051070
chr6	30289788	30290348
chr6	30564449	30565449
chr6	30646875	30647379
chr6	30793009	30793199
chr6	30820106	30821106
chr6	30983155	30984155
chr6	31431926	31433190
chr6	32205845	32206845
chr6	33655848	33656848
chr6	34832185	34832756
chr6	34963413	34963888
chr6	35418056	35418352
chr6	35527315	35528315
chr6	37725532	37726449
chr6	40009664	40010488
chr6	41855408	41856408
chr6	43135442	43136005
chr6	45327409	45327799
chr6	46811261	46811667
chr6	56567260	56567384
chr6	71048642	71049047
chr6	72186426	72187545
chr6	82860587	82860718
chr6	84475693	84476053
chr6	84619603	84620326
chr6	84723414	84723451
chr6	86360085	86360766
chr6	87921639	87922815
chr6	90405120	90405388
chr6	90586005	90586472
chr6	100542634	100542762
chr6	101435425	101435722
chr6	105734351	105735351
chr6	106880188	106881188
chr6	107939044	107939233
chr6	109810255	109811255
chr6	111302221	111302846
chr6	111911865	111912110
chr6	111963539	111963629
chr6	126153103	126154545
chr6	135860396	135861396
chr6	138339249	138339505
chr6	139738518	139739055
chr6	144427219	144427592
chr6	144458247	144459247
chr6	145005739	145005979
chr6	150388000	150389000
chr6	158262410	158262695
chr6	163068624	163069624
chr7	960615	961615
chr7	2360199	2361199
chr7	4829562	4829999
chr7	5428742	5428900
chr7	6379487	6380275
chr7	7573516	7573606
chr7	19123620	19124620
chr7	23187170	23188170
chr7	27155998	27157692
chr7	29200230	29201571
chr7	32259353	32259414
chr7	37348380	37349325
chr7	45005511	45006511
chr7	47954362	47955362
chr7	49785085	49785379
chr7	53723827	53724024
chr7	65842277	65843277
chr7	74995130	74996130
chr7	91995581	91996581
chr7	93042000	93042171
chr7	93357801	93358801
chr7	97457152	97458152
chr7	98809464	98810464
chr7	99973969	99974969
chr7	99974385	99974855
chr7	100674891	100675891
chr7	104439994	104441046
chr7	105304168	105305242
chr7	105540093	105541093
chr7	111725291	111725375
chr7	117299844	117300393
chr7	123271658	123272658
chr7	124549898	124549957
chr7	127882319	127883319
chr7	128202880	128203880
chr7	128860681	128861967
chr7	129379825	129380825
chr7	130442004	130442357
chr7	134438556	134438592
chr7	134547129	134547458
chr7	136203571	136204571
chr7	138676894	138677186
chr7	142348326	142348774
chr7	157054029	157054741
chr8	1877090	1877162
chr8	8897459	8898320
chr8	11665252	11665451
chr8	17478185	17479185
chr8	22475009	22475966
chr8	22981601	22982857
chr8	23138384	23139384
chr8	25372386	25373183
chr8	25372386	25373183
chr8	26492933	26493335
chr8	28536392	28536826
chr8	29265450	29265864
chr8	30132554	30133554
chr8	38505239	38505402
chr8	39748509	39748593
chr8	41505102	41506102
chr8	41689493	41690302
chr8	42872088	42872311
chr8	54955194	54956194
chr8	55097361	55098361
chr8	56474901	56475115
chr8	57014867	57014988
chr8	57522500	57522726
chr8	61356388	61356893
chr8	70681085	70681138
chr8	71743479	71744294
chr8	76479484	76479844
chr8	81077526	81077639
chr8	81761937	81762442
chr8	82760915	82761915
chr8	82795885	82796885
chr8	86302637	86302733
chr8	96350447	96351121
chr8	100094477	100095179
chr8	101310524	101310903
chr8	101391276	101392235
chr8	101988397	101990540
chr8	110725076	110725807
chr8	116750897	116751116
chr8	117847610	117847825
chr8	117847610	117847825
chr8	117949991	117950309
chr8	119193039	119194039
chr8	124818628	124819628
chr8	132121817	132122817
chr8	132985248	132985964
chr8	134271693	134272693
chr8	141589782	141590782
chr8	144750788	144751788
chr8	145704313	145704498
chr9	14306436	14306523
chr9	35105993	35106934
chr9	35437869	35438156
chr9	36180091	36181091
chr9	37456079	37456940
chr9	68487336	68487704
chr9	70111423	70111793
chr9	71848557	71848940
chr9	74955800	74956800
chr9	76756532	76756823
chr9	86472485	86473485
chr9	93226643	93227057
chr9	93917311	93918311
chr9	94095629	94096224
chr9	94471503	94472964
chr9	94897797	94897816
chr9	98579949	98580949
chr9	99434725	99435725
chr9	99921853	99922228
chr9	107463798	107464798
chr9	114858498	114859254
chr9	115023503	115023732
chr9	116389649	116390318
chr9	118445890	118446269
chr9	124072839	124073004
chr9	124630237	124630745
chr9	124715230	124716230
chr9	126574099	126574560
chr9	126991067	126991820
chr9	128414560	128415688
chr9	130257452	130258452
chr9	130503822	130504822
chr9	131427455	131428455
chr9	131444065	131445065
chr9	132990001	132991001
chr9	134534748	134535748
chr9	135272274	135273544
chr9	136018018	136019423
chr9	138544558	138545375
chr9	138821401	138822401
chr9	139592824	139593502
chr9	139632870	139633870
chrX	11592215	11594128
chrX	15717694	15718694
chrX	18618165	18619165
chrX	22138055	22138214
chrX	23263127	23263259
chrX	30505635	30506635
chrX	30999891	31000891
chrX	37131017	37131111
chrX	40324629	40325035
chrX	40829032	40830032
chrX	47305313	47305565
chrX	48570617	48571239
chrX	48844803	48845803
chrX	49211623	49212623
chrX	55262715	55263715
chrX	64671042	64671530
chrX	70713798	70714798
chrX	75308372	75309372
chrX	96024867	96025867
chrX	100239506	100239907
chrX	103697122	103697362
chrX	107569009	107570009
chrX	118254969	118255547
chrX	129132929	129133119
chrX	133334492	133335259
chrX	133508126	133509126
chrX	136483444	136484099
chrX	147770748	147770925
chrY	14101744	14102744
