# Supplementary material for: Transcriptional Network of p63 in Human Keratinocytes
Source: PLoS One. 2009 Mar 25;4(3):e5008. doi: 10.1371/journal.pone.0005008 (PMC2672041; doi:10.1371/journal.pone.0005008)
Supplement: Table S2 — Gene ID in the different GO categories (0.03 MB XLS) [file pone.0005008.s005.xls]

## Sheet: heart development
Heart development
Entrez Gene ID	Symbol	Name
650	BMP2	bone morphogenetic protein 2
1855	DVL1	dishevelled, dsh homolog 1 (Drosophila)
2200	FBN1	fibrillin 1
6474	SHOX2	short stature homeobox 2
6910	TBX5	T-box 5
9421	HAND1	heart and neural crest derivatives expressed 1
10370	CITED2	Cbp/p300-interacting transactivator, with Glu/Asp-rich carboxy-terminal domain, 2

## Sheet: ikbkinasenfkbcascade
I-kappaBkinase/NF-kappaBcascade
Entrez Gene ID	Symbol	Name
387	RHOA	ras homolog gene family, member A
1936	EEF1D	eukaryotic translation elongation factor 1 delta (guanine nucleotide exchange protein)
2149	F2R	coagulation factor II (thrombin) receptor
6398	SECTM1	secreted and transmembrane 1
8795	TNFRSF10B	tumor necrosis factor receptor superfamily, member 10b
8797	TNFRSF10A	tumor necrosis factor receptor superfamily, member 10a
8915	BCL10	B-cell CLL/lymphoma 10
9641	IKBKE	inhibitor of kappa light polypeptide gene enhancer in B-cells, kinase epsilon
9908	G3BP2	GTPase activating protein (SH3 domain) binding protein 2
10475	TRIM38	tripartite motif-containing 38
10892	MALT1	mucosa associated lymphoid tissue lymphoma translocation gene 1
23085	ERC1	ELKS/RAB6-interacting/CAST family member 1
84270	C9orf89	chromosome 9 open reading frame 89
84336	TMEM101	transmembrane protein 101
142678	MIB2	mindbomb homolog 2 (Drosophila)

## Sheet: RNA processing
RNA processing
Entrez Gene ID	Symbol	Name
6635	SNRPE	small nuclear ribonucleoprotein polypeptide E
6430	SFRS5	splicing factor, arginine/serine-rich 5
10921	RNPS1	RNA binding protein S1, serine-rich domain
55687	TRMU	tRNA 5-methylaminomethyl-2-thiouridylate methyltransferase
83443	SF3B5	splicing factor 3b, subunit 5, 10kDa
54433	NOLA1	nucleolar protein family A, member 1 (H/ACA small nucleolar RNPs)
11103	KRR1	KRR1, small subunit (SSU) processome component, homolog (yeast)
10594	PRPF8	PRP8 pre-mRNA processing factor 8 homolog (S. cerevisiae)
51690	LSM7	LSM7 homolog, U6 small nuclear RNA associated (S. cerevisiae)
4686	NCBP1	nuclear cap binding protein subunit 1, 80kDa
11097	NUPL2	nucleoporin like 2
8233	ZRSR2	zinc finger (CCCH type), RNA-binding motif and serine/arginine rich 2
2483	FRG1	FSHD region gene 1
80746	TSEN2	tRNA splicing endonuclease 2 homolog (S. cerevisiae)
23450	SF3B3	splicing factor 3b, subunit 3, 130kDa
6625	SNRP70	small nuclear ribonucleoprotein 70kDa polypeptide (RNP antigen)
6427	SFRS2	splicing factor, arginine/serine-rich 2
51729	WBP11	WW domain binding protein 11
56342	PPAN	peter pan homolog (Drosophila)
22894	KIAA1008	KIAA1008
9775	DDX48	DEAD (Asp-Glu-Ala-Asp) box polypeptide 48
6741	SSB	Sjogren syndrome antigen B (autoantigen La)
80135	BXDC5	brix domain containing 5
51367	POP5	processing of precursor 5, ribonuclease P/MRP subunit (S. cerevisiae)
6631	SNRPC	small nuclear ribonucleoprotein polypeptide C
55813	UTP6	UTP6, small subunit (SSU) processome component, homolog (yeast)
1787	TRDMT1	tRNA aspartic acid methyltransferase 1
3185	HNRPF	heterogeneous nuclear ribonucleoprotein F
6637	SNRPG	small nuclear ribonucleoprotein polypeptide G
403	ARL3	ADP-ribosylation factor-like 3
27332	ZNF638	zinc finger protein 638
83480	PUS3	pseudouridylate synthase 3
10667	FARS2	phenylalanine-tRNA synthetase 2 (mitochondrial)
27340	UTP20	UTP20, small subunit (SSU) processome component, homolog (yeast)
9908	G3BP2	GTPase activating protein (SH3 domain) binding protein 2
84991	RBM17	RNA binding motif protein 17
11340	EXOSC8	exosome component 8
81627	C1orf25	chromosome 1 open reading frame 25
10556	RPP30	ribonuclease P/MRP 30kDa subunit

## Sheet: response to DNA damage stimulus
Response to DNA damage stimulus
Entrez Gene ID	Symbol	Name
1161	ERCC8	excision repair cross-complementing rodent repair deficiency, complementation group 8
4361	MRE11A	MRE11 meiotic recombination 11 homolog A (S. cerevisiae)
84446	BRSK1	BR serine/threonine kinase 1
2178	FANCE	Fanconi anemia, complementation group E
252969	NEIL2	nei like 2 (E. coli)
9656	MDC1	mediator of DNA damage checkpoint 1
27030	MLH3	mutL homolog 3 (E. coli)
84893	FBXO18	F-box protein, helicase, 18
5387	PMS2L3	postmeiotic segregation increased 2-like 3
5980	REV3L	REV3-like, catalytic subunit of DNA polymerase zeta (yeast)
5111	PCNA	proliferating cell nuclear antigen
9874	TLK1	tousled-like kinase 1
10036	CHAF1A	chromatin assembly factor 1, subunit A (p150)
83932	C1orf124	chromosome 1 open reading frame 124
2967	GTF2H3	general transcription factor IIH, polypeptide 3, 34kDa
8883	APPBP1	amyloid beta precursor protein binding protein 1
2067	ERCC1	excision repair cross-complementing rodent repair deficiency, complementation group 1 (includes overlapping antisense sequence)
7520	XRCC5	X-ray repair complementing defective repair in Chinese hamster cells 5 (double-strand-break rejoining; Ku autoantigen, 80kDa)
7157	TP53	tumor protein p53 (Li-Fraumeni syndrome)
51512	GTSE1	G-2 and S-phase expressed 1
10038	PARP2	poly (ADP-ribose) polymerase family, member 2
5885	RAD21	RAD21 homolog (S. pombe)
2968	GTF2H4	general transcription factor IIH, polypeptide 4, 52kDa
79008	GIYD2	GIY-YIG domain containing 2
2177	FANCD2	Fanconi anemia, complementation group D2
5371	PML	promyelocytic leukemia

## Sheet: regulation of caspase activity
regulation of caspase activity
Entrez Gene ID	Symbol	Name
2149	F2R	coagulation factor II (thrombin) receptor
7157	TP53	tumor protein p53 (Li-Fraumeni syndrome)
8795	TNFRSF10B	tumor necrosis factor receptor superfamily, member 10b
8797	TNFRSF10A	tumor necrosis factor receptor superfamily, member 10a
10017	BCL2L10	BCL2-like 10 (apoptosis facilitator)
10542	HBXIP	hepatitis B virus x interacting protein
56616	DIABLO	diablo homolog (Drosophila)

## Sheet: regulation of cell cycle
regulation of cell cycle
Entrez Gene ID	Symbol	Name
2149	F2R	coagulation factor II (thrombin) receptor
84446	BRSK1	BR serine/threonine kinase 1
4839	NOL1	nucleolar protein 1, 120kDa
127933	UHMK1	U2AF homology motif (UHM) kinase 1
1195	CLK1	CDC-like kinase 1
79577	CDC73	cell division cycle 73, Paf1/RNA polymerase II complex component, homolog (S. cerevisiae)
904	CCNT1	cyclin T1
900	CCNG1	cyclin G1
51684	SUFU	suppressor of fused homolog (Drosophila)
1846	DUSP4	dual specificity phosphatase 4
4802	NFYC	nuclear transcription factor Y, gamma
51147	ING4	inhibitor of growth family, member 4
150094	SNF1LK	SNF1-like kinase
29945	ANAPC4	anaphase promoting complex subunit 4
4771	NF2	neurofibromin 2 (bilateral acoustic neuroma)
8941	CDK5R2	cyclin-dependent kinase 5, regulatory subunit 2 (p39)
5925	RB1	retinoblastoma 1 (including osteosarcoma)
3659	IRF1	interferon regulatory factor 1
5325	PLAGL1	pleiomorphic adenoma gene-like 1
1032	CDKN2D	cyclin-dependent kinase inhibitor 2D (p19, inhibits CDK4)
9787	DLG7	discs, large homolog 7 (Drosophila)
5111	PCNA	proliferating cell nuclear antigen
5411	PNN	pinin, desmosome associated protein
2131	EXT1	exostoses (multiple) 1
8850	PCAF	p300/CBP-associated factor
8883	APPBP1	amyloid beta precursor protein binding protein 1
388	RHOB	ras homolog gene family, member B
10801	SEPT9	septin 9
10575	CCT4	chaperonin containing TCP1, subunit 4 (delta)
10370	CITED2	Cbp/p300-interacting transactivator, with Glu/Asp-rich carboxy-terminal domain, 2
2246	FGF1	fibroblast growth factor 1 (acidic)
51433	ANAPC5	anaphase promoting complex subunit 5
10614	HEXIM1	hexamethylene bis-acetamide inducible 1
51512	GTSE1	G-2 and S-phase expressed 1
1875	E2F5	E2F transcription factor 5, p130-binding
558	AXL	AXL receptor tyrosine kinase
8464	SUPT3H	suppressor of Ty 3 homolog (S. cerevisiae)
940	CD28	CD28 molecule
7157	TP53	tumor protein p53 (Li-Fraumeni syndrome)
8915	BCL10	B-cell CLL/lymphoma 10
1033	CDKN3	cyclin-dependent kinase inhibitor 3 (CDK2-associated dual specificity phosphatase)
5371	PML	promyelocytic leukemia
667	DST	dystonin

## Sheet: steroid hormone receptor activi
steroid hormone receptor activity
Entrez Gene ID	Symbol	Name
2649	NR6A1	nuclear receptor subfamily 6, group A, member 1
10062	NR1H3	nuclear receptor subfamily 1, group H, member 3
5915	RARB	retinoic acid receptor, beta
3174	HNF4G	hepatocyte nuclear factor 4, gamma
10424	PGRMC2	progesterone receptor membrane component 2
4929	NR4A2	nuclear receptor subfamily 4, group A, member 2
6095	RORA	RAR-related orphan receptor A
5467	PPARD	peroxisome proliferator-activated receptor delta
