# Supplementary material for: Transcriptional Network of p63 in Human Keratinocytes
Source: PLoS One. 2009 Mar 25;4(3):e5008. doi: 10.1371/journal.pone.0005008 (PMC2672041; doi:10.1371/journal.pone.0005008)
Supplement: Table S3 — 179 enriched trascriptional target from the Webgestalt classification. Additional references cited in this table: [2]–[7] 2. Lo Iacono M, Di Costanzo A, Calogero RA, Mansueto G, Saviozzi S, et al. (2006) The Hay Wells syndrome-derived TAp63alphaQ540L mutant has impaired transcriptional and cell growth regulatory activity. Cell Cycle 5: 78–87. 3. Trink B, Osada M, Ratovitski E, Sidransky D (2007) p63 transcriptional regulation of epithelial integrity and cancer. Cell Cycle 6: 240–245. 4. Laurikkala J, Mikkola ML, James M, Tummers M, Mills AA, et al. (2006) p63 regulates multiple signalling pathways required for ectodermal organogenesis and differentiation. Development 133: 1553–1563. 5. Bernassola F, Oberst A, Melino G, Pandolfi PP (2005) The promyelocytic leukaemia protein tumour suppressor functions as a transcriptional regulator of p63. Oncogene 24: 6982–6986. 6. Ortt K, Raveh E, Gat U, Sinha S (2008) A chromatin immunoprecipitation screen in mouse keratinocytes reveals Runx1 as a direct transcriptional target of DeltaNp63. J Cell Biochem 104: 1204–1219. 7. Guttormsen J, Koster MI, Stevens JR, Roop DR, Williams T, et al. (2008) Disruption of epidermal specific gene expression and delayed skin development in AP-2 gamma mutant mice. Dev Biol 317: 187–195. (0.04 MB XLS) [file pone.0005008.s006.xls]

## Sheet: Sheet1
Entrez Gene ID	Symbol	Name	in chIP data (Yang et al 2006)	in other si p63 experiments	other publication
86	ACTL6A	actin-like 6A			Vigano et al 2006
3899	AFF3	AF4/FMR2 family, member 3	+
60529	ALX4	aristaless-like homeobox 4
56938	ARNTL2	aryl hydrocarbon receptor nuclear translocator-like 2	+	Testoni et al 2007
10973	ASCC3	activating signal cointegrator 1 complex subunit 3	+
11177	BAZ1A	bromodomain adjacent to zinc finger domain, 1A	+
53335	BCL11A	B-cell CLL/lymphoma 11A (zinc finger protein)	+	Yang et al 2006	Lo Iacono et al 2006
55148	C14orf130	chromosome 14 open reading frame 130
23261	CAMTA1	calmodulin binding transcription activator 1	+	Testoni et al 2007
904	CCNT1	cyclin T1
25819	CCRN4L	CCR4 carbon catabolite repression 4-like (S. cerevisiae)
79577	CDC73	cell division cycle 73, Paf1/RNA polymerase II complex component, homolog (S. cerevisiae)
1051	CEBPB	CCAAT/enhancer binding protein (C/EBP), beta
10036	CHAF1A	chromatin assembly factor 1, subunit A (p150)		Testoni et al 2006
1108	CHD4	chromodomain helicase DNA binding protein 4	+
80205	CHD9	chromodomain helicase DNA binding protein 9	+
54108	CHRAC1	chromatin accessibility complex 1
10370	CITED2	Cbp/p300-interacting transactivator, with Glu/Asp-rich carboxy-terminal domain, 2		Carrol et al 2006; Della Gatta et al 2008	Vigano et al 2006
9575	CLOCK	clock homolog (mouse)
84699	CREB3L3	cAMP responsive element binding protein 3-like 3
1501	CTNND2	catenin (cadherin-associated protein), delta 2 (neural plakophilin-related arm-repeat protein)	+
1745	DLX1	distal-less homeobox 1			Vigano et al 2006
1785	DNM2	dynamin 2			Vigano et al 2006
1875	E2F5	E2F transcription factor 5, p130-binding		Barbieri et al 2006
84337	ELOF1	elongation factor 1 homolog (S. cerevisiae)
2023	ENO1	enolase 1, (alpha)
8320	EOMES	eomesodermin homolog (Xenopus laevis)
23085	ERC1	ELKS/RAB6-interacting/CAST family member 1
1161	ERCC8	excision repair cross-complementing rodent repair deficiency, complementation group 8
3169	FOXA1	forkhead box A1
2306	FOXD2	forkhead box D2
2295	FOXF2	forkhead box F2
2305	FOXM1	forkhead box M1		Carrol et al 2006
23426	GRIP1	glutamate receptor interacting protein 1		Della Gatta et al 2008
145258	GSC	goosecoid			Vigano et al 2006
2957	GTF2A1	general transcription factor IIA, 1, 19/37kDa
2967	GTF2H3	general transcription factor IIH, polypeptide 3, 34kDa		Testoni et al 2007
2968	GTF2H4	general transcription factor IIH, polypeptide 4, 52kDa
9329	GTF3C4	general transcription factor IIIC, polypeptide 4, 90kDa	+
9421	HAND1	heart and neural crest derivatives expressed 1			Vigano et al 2006
10013	HDAC6	histone deacetylase 6
10614	HEXIM1	hexamethylene bis-acetamide inducible 1			Vigano et al 2006
3087	HHEX	homeobox, hematopoietically expressed
3174	HNF4G	hepatocyte nuclear factor 4, gamma			Vigano et al 2006
11100	HNRPUL1	heterogeneous nuclear ribonucleoprotein U-like 1		Carrol et al 2006
3202	HOXA5	homeobox A5	+
3221	HOXC4	homeobox C4			Vigano et al 2006
3239	HOXD13	homeobox D13		Barbieri et al 2006
3398	ID2	inhibitor of DNA binding 2, dominant negative helix-loop-helix protein		Carrol et al 2006	X.G. personal comm
3608	ILF2	interleukin enhancer binding factor 2, 45kDa
51147	ING4	inhibitor of growth family, member 4
3642	INSM1	insulinoma-associated 1
3659	IRF1	interferon regulatory factor 1			Trink et al 2007
3661	IRF3	interferon regulatory factor 3
79190	IRX6	iroquois homeobox protein 6
3720	JARID2	jumonji, AT rich interactive domain 2	+	Della Gatta et al 2008
55818	JMJD1A	jumonji domain containing 1A
9682	JMJD2A	jumonji domain containing 2A	+
55693	JMJD2D	jumonji domain containing 2D
51176	LEF1	ymphoid enhancer-binding factor 1	+
4009	LMX1A	LIM homeobox transcription factor 1, alpha	+
4010	LMX1B	LIM homeobox transcription factor 1, beta	+
9175	MAP3K13	mitogen-activated protein kinase kinase kinase 13
4211	MEIS1	Meis1, myeloid ecotropic viral integration site 1 homolog (mouse)	+		Vigano et al 2006
4212	MEIS2	Meis1, myeloid ecotropic viral integration site 1 homolog 2 (mouse)	+		Vigano et al 2006
55904	MLL5	myeloid/lymphoid or mixed-lineage leukemia 5 (trithorax homolog, Drosophila)
4302	MLLT6	myeloid/lymphoid or mixed-lineage leukemia (trithorax homolog, Drosophila); translocated to, 6
4488	MSX2	msh homeobox homolog 2 (Drosophila)
9219	MTA2	metastasis associated 1 family, member 2	+	Testoni et al 2007
93649	MYOCD	myocardin		Barbieri et al 2006
135112	NCOA7	nuclear receptor coactivator 7
51079	NDUFA13	NADH dehydrogenase (ubiquinone) 1 alpha subcomplex, 13
4776	NFATC4	nuclear factor of activated T-cells, cytoplasmic, calcineurin-dependent 4
4781	NFIB	nuclear factor I/B
4783	NFIL3	nuclear factor, interleukin 3 regulated
4802	NFYC	nuclear transcription factor Y, gamma	+
26257	NKX2-8	NK2 transcription factor related, locus 8 (Drosophila)
4825	NKX6-1	NK6 transcription factor related, locus 1 (Drosophila)
4851	NOTCH1	Notch homolog 1, translocation-associated (Drosophila)		Della Gatta et al 2008	Vigano et al 2006; Laurikkala et al 2006; Trink et al 2007
4861	NPAS1	neuronal PAS domain protein 1			Vigano et al 2006
10062	NR1H3	nuclear receptor subfamily 1, group H, member 3
4929	NR4A2	nuclear receptor subfamily 4, group A, member 2			Lo Iacono et al 2006
2649	NR6A1	nuclear receptor subfamily 6, group A, member 1	+
5013	OTX1	orthodenticle homolog 1 (Drosophila)
5015	OTX2	orthodenticle homolog 2 (Drosophila)
8850	PCAF	p300/CBP-associated factor	+	Yang et al 2006
5178	PEG3	paternally expressed 3
25776	PGEA1	PKD2 interactor, golgi and endoplasmic reticulum associated 1
84295	PHF6	PHD finger protein 6
51533	PHF7	PHD finger protein 7		Testoni et al 2007
63876	PKNOX2	PBX/knotted 1 homeobox 2		Testoni et al 2007
5325	PLAGL1	pleiomorphic adenoma gene-like 1
5371	PML	promyelocytic leukemia		Testoni et al 2007, Carrol et al 2006; Barbieri et al 2006	Bernassola et al 2005
5387	PMS2L3	postmeiotic segregation increased 2-like 3
5411	PNN	pinin, desmosome associated protein
5435	POLR2F	polymerase (RNA) II (DNA directed) polypeptide F
10622	POLR3G	polymerase (RNA) III (DNA directed) polypeptide G (32kD)
5449	POU1F1	POU domain, class 1, transcription factor 1 (Pit1, growth hormone factor 1)
5467	PPARD	peroxisome proliferator-activated receptor delta		Truong et al 2006
7799	PRDM2	PR domain containing 2, with ZNF domain	+
11108	PRDM4	PR domain containing 4
11137	PWP1	PWP1 homolog (S. cerevisiae)
5872	RAB13	RAB13, member RAS oncogene family
5861	RAB1A	RAB1A, member RAS oncogene family
5915	RARB	retinoic acid receptor, beta		Testoni et al 2007
5925	RB1	retinoblastoma 1 (including osteosarcoma)
473	RERE	arginine-glutamic acid dipeptide (RE) repeats	+
57109	REXO4	REX4, RNA exonuclease 4 homolog (S. cerevisiae)			Vigano et al 2006
10921	RNPS1	RNA binding protein S1, serine-rich domain
6095	RORA	RAR-related orphan receptor A		Truong et al 2006	Vigano et al 2006
6128	RPL6	ribosomal protein L6
6239	RREB1	ras responsive element binding protein 1	+
861	RUNX1	runt-related transcription factor 1 (acute myeloid leukemia 1; aml1 oncogene)	+	Carrol et al 2006; Truong et al 2006	Ortt et al 2008
57167	SALL4	sal-like 4 (Drosophila)
23314	SATB2	SATB family member 2
9792	SERTAD2	SERTA domain containing 2
6474	SHOX2	short stature homeobox 2		Barbieri et al 2006
10736	SIX2	sine oculis homeobox homolog 2 (Drosophila)
4092	SMAD7	SMAD, mothers against DPP homolog 7 (Drosophila)		Yang et al 2006; Carrol et al 2006
4093	SMAD9	SMAD, mothers against DPP homolog 9 (Drosophila)
6597	SMARCA4	SWI/SNF related, matrix associated, actin dependent regulator of chromatin, subfamily a, member 4		Testoni et al 2007
6603	SMARCD2	SWI/SNF related, matrix associated, actin dependent regulator of chromatin, subfamily d, member 2
6618	SNAPC2	small nuclear RNA activating complex, polypeptide 2, 45kDa
11267	SNF8	SNF8, ESCRT-II complex subunit, homolog (S. cerevisiae)			Vigano et al 2006
6667	SP1	Sp1 transcription factor	+
3431	SP110	SP110 nuclear body protein		Yang et al 2006
6741	SSB	Sjogren syndrome antigen B (autoantigen La)
8464	SUPT3H	suppressor of Ty 3 homolog (S. cerevisiae)
23512	SUZ12	suppressor of zeste 12 homolog (Drosophila)
6882	TAF11	TAF11 RNA polymerase II, TATA box binding protein (TBP)-associated factor, 28kDa
27097	TAF5L	TAF5-like RNA polymerase II, p300/CBP-associated factor (PCAF)-associated factor, 65kDa
6887	TAL2	T-cell acute lymphocytic leukemia 2
6913	TBX15	T-box 15
6909	TBX2	T-box 2
6910	TBX5	T-box 5			Trink et al 2007
6917	TCEA1	transcription elongation factor A (SII), 1	+	Yang et al 2006
6935	TCF8	transcription factor 8 (represses interleukin 2 expression)
7020	TFAP2A	transcription factor AP-2 alpha (activating enhancer binding protein 2 alpha)	+		Guttormsen et al 2008
7041	TGFB1I1	transforming growth factor beta 1 induced transcript 1
84948	TIGD5	tigger transposable element derived 5
79816	TLE6	transducin-like enhancer of split 6 (E(sp1) homolog, Drosophila)
7157	TP53	tumor protein p53 (Li-Fraumeni syndrome)	+	Truong et al 2006, Testoni et al 2006
7227	TRPS1	trichorhinophalangeal syndrome I
7291	TWIST1	twist homolog 1 (acrocephalosyndactyly 3; Saethre-Chotzen syndrome) (Drosophila)
389136	VGLL3	vestigial like 3 (Drosophila)
7468	WHSC1	Wolf-Hirschhorn syndrome candidate 1		Carrol et al 2006; Testoni et al 2007
9925	ZBTB5	zinc finger and BTB domain containing 5		Della Gatta et al 2008
10773	ZBTB6	zinc finger and BTB domain containing 6
7539	ZFP37	zinc finger protein 37 homolog (mouse)
92379	ZFP62	zinc finger protein 62 homolog (mouse)
7547	ZIC3	Zic family member 3 heterotaxy 1 (odd-paired homolog, Drosophila)
23619	ZIM2	zinc finger, imprinted 2
7694	ZNF135	zinc finger protein 135
90338	ZNF160	zinc finger protein 160
7718	ZNF165	zinc finger protein 165
7743	ZNF189	zinc finger protein 189
7755	ZNF205	zinc finger protein 205
10172	ZNF256	zinc finger protein 256
11179	ZNF277P	zinc finger protein 277 pseudogene
23036	ZNF292	zinc finger protein 292
84307	ZNF397	zinc finger protein 397		Barbieri et al 2006	Vigano et al 2006
79088	ZNF426	zinc finger protein 426
220929	ZNF438	zinc finger protein 438
51710	ZNF44	zinc finger protein 44
147657	ZNF480	zinc finger protein 480
22869	ZNF510	zinc finger protein 510
84874	ZNF514	zinc finger protein 514
9658	ZNF516	zinc finger protein 516
147694	ZNF548	zinc finger protein 548
84527	ZNF559	zinc finger protein 559
147741	ZNF560	zinc finger protein 560
54811	ZNF562	zinc finger protein 562
284346	ZNF575	zinc finger protein 575
54807	ZNF586	zinc finger protein 586
199692	ZNF627	zinc finger protein 627
79862	ZNF669	zinc finger protein 669
91120	ZNF682	zinc finger protein 682
79986	ZNF702	zinc finger protein 702
7639	ZNF85	zinc finger protein 85
